# Supplementary material for: Directionality of developing skeletal muscles is set by mechanical forces
Source: Nat Commun. 2023 May 27;14:3060. doi: 10.1038/s41467-023-38647-7 (PMC10224984; doi:10.1038/s41467-023-38647-7)
Supplement: Supplementary file 4 — Supplementary Data 1 [file 41467_2023_38647_MOESM4_ESM.xlsx]

## Sheet: Sequences
Target sequences of gRNA (The sequence used in gRNA generation is shown in black)
control; GCACTACCAGAGCTAACTCA
acana (+) GGATAGTAAGCATTGAGAAGAGG
acanb (-) GGAATTGCATGTTCCAGGGAAGG
col2a1a (+) GGTTTGAGTGGACCGAAAGGAGG
col2a1b (-) GGTTTACCTCCCTCACCGGGGGG
comp(+) GGAACTGACACCGATATCGATGG
itgb1a (+) GGCAATGGCTCCTTTGAGTGCGG
itgb1b (+) GGCAATGGTACCCTGGAGTGTGG
lamb1a (-) GGTCGCAAACGCCACCATTGAGG
lamb1b (+) GGCATGGAACCATCAACAGAAGG
lamc1(+) GGGCAACTGTAACCGAGAGTCGG
sox9a (+) GGACGAAGAGGACAAGTTCCCGG
sox9b (-) GGAGGCGCACGGAGAGCCGGCGG
ttn.1 (-) GGTATCCAGTCACCCTACAGCGG
ttn.2 (-) GGGATGATAAGTCTTCTCTCTGG
wnt5b (+) GCGATGGAACTGCAGTACAGTGG
wnt11 (-) GGGCAGGTCTCCAGATGCACAGG
wnt5a (-) GGTGGTGGCGGAACTGGTGCTGG
col1a1a (-) GGGATTCCATCATTGCCGGGAGG
col1a1b (-) GGAGTACCATCTCTGCCAGGAGG
col1a2 (-) GGTGCGACCATCTTGACCAGCGG
col12a1a (-) GGACGTTATCACGAGCGCCACGG
col12a1b (+) GGCGATTGCTAATCCTCCAGCGG
col22a1 (+) GGATGGCGAGAACAGGGCGGTGG
tsp4 (-) GGTTTGCCAGTGAATCCAAGAGG
Sequences of Morpholino
control; CCTCTTACCTCAGTTACAATTTATA
runx2b; AAGCAGGACACTTACCCCAGAAGAA
jumb, GCACACCAGCATTTTCTCCACAGTG
Primers (cloning of templates for RNA probe)
col2a1a
Forward; TAAGGATGGTTCTAATGGTCAG
Reverse; ATCAGCATAGCTAAAGTGGAAT
lamb1a
Forward; TGCTCTCCTGTATCGGGTC
Reverse; CATGAGGACGATCGAGTCG
lamb1b
Forward; GTGACCCTGAAGTTGAATGCC
Reverse; TGCTGCTGTTTATCAGAGGTG
lamc1
Forward; GATATCAGAGTGACCCTGAATCG
Reverse; CCAGGTTGGCATCTGTCAC
smyhc2
Forward; GACATGGCGATGTTCACC
Reverse; CAATGTCAGCAGAAGACAAC
xirp2a
Forward; TATACCAAGCTGCCACTAC
Reverse; TGTTTTGGTGACAGACATG
scxa
Forward; GGAAGAAAGAGGAAATCC
Reverse; CTCTGGCACATGGCCGATTG
Primers (cloning for tol2 expression vectors)
actb2 promoter (p5E vector)
Forward; GGGGACAACTTTGTATAGAAAAGTTGAAGAACAGACAGGGTAGAGCC
Reverse; GGGGACTGCTTTTTTGTACAAACTTGGGATCCGGCTGAACTGTAAAAG
myogenin promoter (p5E vector)
Forward;GGGACAACTTTGTATAGAAAAGTTGAAACATACTAATTTGTGGATTAGTTC
Reverse; GGGGACTGCTTTTTTGTACAAACTTGAGTCTTTGCTGGTTTAGAGTC
tbx1 promoter (p5E vector)
Forward; GGGGACAACTTTGTATAGAAAAGTTGAATACACGCAGACTCGAAAATC
Reverse; GGGGACTGCTTTTTTGTACAAACTTGATTGGATTTACAATTTGCGCTG
Dvl3 (human) promoter (pME-p2A-EGFP vector)
Forward; GGGAATTCGCCACCATGGACTACAAG
Reverse; GGGAATTCGTCACGGACCTCCAACCC
Zebrafish allele-specific amplification primers
TW37 wildtype forward – ACTCTGGGAAAACTTTGGAGG
TW37 mutant forward – ACTCTGGGAAAACTTTGGAGT
TW37 common reverse – CGAAGGGACGCTTTTCCAC
