# Supplementary material for: Directionality of developing skeletal muscles is set by mechanical forces
Source: Nat Commun. 2023 May 27;14:3060. doi: 10.1038/s41467-023-38647-7 (PMC10224984; doi:10.1038/s41467-023-38647-7)
Supplement: Supplementary file 24 — Source Data [file 41467_2023_38647_MOESM24_ESM.xlsx]

## Sheet: myofiber_length_combined
		fig2b
		fig5e			fig5j
		sup_fig9d	fig 2b	fig2b	sup_fig8c	fig5j	fig5e	fig5e	sup_fig9d	sup_fig8c
		ctrl_gRNA(um)	sox9_gRNA(um)	runx2b_MO(um)	ctrl_uninjected(um)	jamb_MO(um)	bleb (2)(um)	ttn_gRNA(um)	itgb1_gRNA(um)	Gd3+(um)
		102	60.8	16.5	124	77.5	98.4	60.7	7.67	115
		126	53.1	14.9	85.2	112	24.2	30.6	23.4	104
		92.9	51	35.3	101	115	93	10.9	16.6	95.3
		91.7	50.7	17.2	4.1	22.7	73.7	87.8	16.3	95.2
		150	55.2	36.3	97.7	73.7	101	52.8	18.2	105
		144	63.4	21.4	95.9	116	110	60.4	23.8	96.7
		126	32.3	23.9	94.3	32.3	19.7	42.3	70.3	106
		99.2	18	25.9	96.1	87.9	75.4	47.8	63.8	140
		94.1	79	19.9	96.6	87.6	87.3	80.3	54.1	140
		142	88.2	26.2	72.8	74.1	74.1	47.8	44.9	126
		119	90.4	17.4	112	124	105	32.4	54.3	130
		128	84.3	15.5	100	122	110	35.1	51.3	112
		143	127	17.9	94.8	84.3	92.2	30.1	51.6	101
		112	123	20.2	4	122	92	57.1	45.9	91.4
		98.1	79.8	11	125	34.7	89.7	69.4	36.2	119
		95.2	65.5	15	114	104	102	43.2	25.6	108
		119	86.1	20.6	129	97.6	30.4	73.8	13	111
		106	55.9	20.3	113	141	102	40.5		104
		111	73.4	9.94	123	128	104	34.3		90.7
		113	75.4	13	137	63.8	82.2	23.1		81.5
		92.6	80.4	11.5	120	86.8	91.4	77.1		88.7
		87.8	61.8	25.3	125	31.3	39.1			89
		99.4	56	26.4	119	45.8	94.8			94.1
		115	71.4	27.4	151	19.8	88.8			121
		129	60.2		128	93.3	111			69.6
		114	98.2		127	125	11.4			146
		101	86.8		140	135	34.6			128
			27.9		154		107			121
			35.4		112		104			141
			32.7		141		105			122
			44.5		90.6
					137
					95.3
					79.9
					115
			ttest	ttest		ttest	ttest	ttest	ttest	ttest
	p=		1.21162e-10	2.01663e-28		0.027146	1.91989e-05	4.66759e-15	1.16953e-16	0.716097
			1.21162e-10	2.01663e-28		0.027146	1.91989e-05	4.66759e-15	1.16953e-16	0.716097

## Sheet: fusion_combined
myofiber with incdicated number of nuclei
	fig5k					fig2e						fig2e						fig2e						fig5g
	sup_fig8d					fig5g
						sup_fig9e
	ctrl_non-injected					ctrl_gRNA						sox9 gRNA						runx2b MO						bleb(2 uM)
	E1	E2	E3	E1		E3	E4	E5	E6	E8		E1	E3	E7	E11	E12		E2	E3	E4	E6	E7		E1	E2	E4	E5
	3	2	1	2		4	1	3	2	2		1	1	2	1	1		1	1	1	1	1		1	1	1	1
	3	2	2	2		6	3	3	2	2		2	1	2	1	1		1	1	1	1	1		1	1	2	1
	3	3	2	2			4	3	3	2		2	1	3	2	1		1	2	1	1	1		1	2	4	1
	3	3	2	2			4	4	3	2		2	2		2	1		1	2	1	2	2		2	2		2
	3	3	3	3			4		3	2			2		2	2		1		2	2	2		2	2		2
	3	4	3	3					4	2			2		2	2		2						2	3		2
	4	4	3	3						3			3			3								3	4		2
	6	4		3						3														3			2
		4		4						3																	3
				4						5																	3
																											5
	fig5g						fig5k					sup_fig8d						sup_fig9e
	ttn mix2						jamb MO					Gd3+						itgb1
	E2	E3	E4	E7	E8		E1	E3	E4	E5		E6	E7	E1	E3	E5		E1	E2	E3	E4
	1	1	1	1	1		1	1	1	1		1	1	1	1	1		1	1	2	1
	1	2	1	2	1		1	1	2	1		1	2	2	2	1		1	2	1	1
	2	2	1	2	1		1	1	2	1		2	2	2	2	2		1	2	2	2
	2	2	2	3	1		1	1		1		2	2		2	2		1		1
	2		3		2		1	1		2		2	2		3	3		1
					3		1	2		2		2	3			4		3
							1	2		3		3	3
							1	2				4
							1	3				7
							2
							2

## Sheet: fig1d
			jaw_area (um2)
	ctrl_gRNA	E1	55821
		E2	61281
		E3	58098
		E4	54056
		E5	58985
		E6	57193
	sox9_gRNA	E1	24169
		E2	27605
		E3	23721
		E4	22240
		E5	30805
		E6	22675
	control_MO	E1	61222
		E2	59022
		E3	57252
		E4	58755
		E5	69741
		E6	56084
	runx2b_MO	E1	20294
		E2	26496
		E3	24979
		E4	32915
		E5	23725
		E6	25636
	Sox9 versus ctrl gRNA comparison
	2-tailed Student's t-test	3.56403e-09
	Runx2b versus ctrl MO comparison
	2-tailed Student's t-test	1.19767e-07

## Sheet: fig1f_g
			eye (um)								imp (um)	ih (um)	am (um)
	ctrl_gRNA	E1	441						ctrlgRNA	E1	77.8	151	142
		E2	452							E1	79.4	143	149
		E3	423							E2	75	128	119
		E4	427							E2	73	131	135
		E5	418						ctrlgRNA	E3	84	137	154
		E6	428							E3	81.7	145	144
										E4	87.2	134	159
	sox9_gRNA	E1	456							E4	86.5	134	140
		E2	440						ctrlgRNA	E5	81	133	146
		E3	408							E5	76.5	144	140
		E4	432							E1	81.6	138	150
		E5	420							E1	81.1	136	147
		E6	425							AVERAGE	80.4	137.833	143.75
										STDEV	4.34093	6.67197	10.1813
	control_MO	E1	453
		E2	476
		E3	460								imp (um)	ih (um)	am (um)
		E4	445						ctrlMO	E1	76.2	145	145
		E5	463							E1	73.8	149	143
		E6	460							E2	71.8	139	135
										E2	73.9	142	137
	runx2b_MO	E1	415							E3	79.9	132	152
		E2	397							E3	79.8	126	138
		E3	431							E4	74.3	136	141
		E4	406							E4	72.2	142	145
		E5	401							E5	86.8	135	140
		E6	376							E5	86.3	137	137
									ctrlMO	E1	76.1	137	149
										E1	77	135	148
										E2	84.3	138	145
										E2	80.5	135	159
										AVERAGE	78.0643	137.714	143.857
										STDEV	5.01637	5.64908	6.64318
											imp (um)	ih (um)	am (um)
									Smix	E1	64	110	109
										E1	64	98	92
										E2	62.8	85.5	80.5
										E2	63.5	79.9	81.3
										E3	59.5	102	91.8
										E3	60.1	90.5	103
										E4	53.5	80.8	96.9
										E4	51	74.1	85.4
										E5	60.1	95.9	89.7
										E5	60	87.2	103
										AVERAGE	59.85	90.39	93.26
										STDEV	4.41443	11.101	9.63076
											imp (um)	ih (um)	am (um)
									Runx2_MO	E1	67.8	63.9	86.9
										E1	79.2	58.6	63.7
										E2	46	38.9	62
										E2	37.4	40.1	64.7
										E3	71.1	84.5	109
										E3	79.7	90.6	112
									Runx2_MO	E1	53.3	51.7	62.5
										E1	51.1	60.3	71.5
										E6	32.1	50.3	45.9
										E6	35.4	38.8	54.3
										E4	34.7	62.4	63
										E4	43.3	48.7	62.4
										AVERAGE	52.5917	57.4	71.4917
										STDEV	17.6212	16.6783	20.6006

## Sheet: fig3e_f
						cartilage volume	cartilage volume	muscle volume	muscle volume
	muscle length	muscle length				control	DTA mutant	control	DTA mutant
	DTA mutant	control				0.66	0.5	0.46	0.43
	1.2	1.45				0.57	0.5	0.38	0.34
	1.29	1.35				0.58	0.41	0.38	0.36
	1.32	1.41					0.43		0.33
	1.15
	two-tailed Student's t-test	0.0265998				two-tailed Student's t-test	0.0111953	two-tailed Student's t-test	0.284564

## Sheet: fig2c
	number_of_myofiber_in_cross-section					81 hpf
	ctrl	sox9	runx2b
	32	39	6
	31	41	3
	33	43	5
	28	43	1
	22	43	0
	32	54	3
	24	60	5
		35
		53
		41
	ctrl v sox9		ctrl v runx2b
ttest	0.000161402		9.3075e-09

## Sheet: fig4c_polarization
	control_40hpf					control_48 hpf					control_56hpf					sox9_48 hpf					sox9_56hpf					runx2b_48 hpf					runx2b_56hpf
	major (um)	minor (um)	polarity			major (um)	minor (um)	polarity			major (um)	minor (um)	polarity			major (um)	minor (um)	polarity			major	minor	polarity			major (um)	minor (um)	polarity			major (um)	minor (um)	porality
	12	5.72	2.0979			41.3	3.95	10.4557			68.2	3.32	20.5422			9.1	7.12	1.27809			44.3	4.32	10.2546			14.1	10.4	1.35577			11.2	8.76	1.27854
	7.96	5.36	1.48507			66.2	5.7	11.614			84.2	3.01	27.9734			7.68	5.91	1.29949			29.3	6.14	4.77199			9.63	8.87	1.08568			15.8	4.28	3.69159
	14.1	6.96	2.02586			18.2	2.64	6.89394			94.6	3.49	27.106			15	6.02	2.49169			17.4	5.17	3.36557			8.76	6.81	1.28634			11.6	5.33	2.17636
	16.3	8.91	1.82941			26.5	7.38	3.59079			60.3	6	10.05			19.6	5.72	3.42657			17.2	5.08	3.38583			13.7	5.25	2.60952			14.2	11.3	1.25664
	14.4	7.74	1.86047			12.5	7.4	1.68919			63.3	5.09	12.4361			10.3	4.52	2.27876			10.9	5.1	2.13725			22.3	7.09	3.14528			15.1	6.08	2.48355
	12.8	11.5	1.11304			8.63	7.59	1.13702			84.9	7.42	11.442			17.2	10.1	1.70297			26.9	9.31	2.88937			22	5.02	4.38247			8.11	4.24	1.91274
	7.82	6.98	1.12034			8.71	4.71	1.84926			50.1	7.22	6.93906			18.6	7.68	2.42188			26.8	9.27	2.89105			17.5	4.83	3.62319			12.5	7.41	1.68691
	10.6	5.86	1.80887			54.8	5.52	9.92754			70.3	5.04	13.9484			13.2	8.28	1.5942			50.4	6.56	7.68293			15.2	4.54	3.34802			7.44	5.28	1.40909
	9.52	9.05	1.05193			38.2	4.67	8.17987			43	2.5	17.2			13.6	6.25	2.176			6.19	6.05	1.02314			14.8	9.83	1.5056			16.4	6.01	2.72879
	11.4	6.34	1.79811			29.6	5.02	5.89641			73.1	5	14.62			31.1	7.8	3.98718			17.9	4.41	4.05896			23.5	5.06	4.64427			25.4	5.91	4.2978
	15.3	4.81	3.18087			20.34	4.1	4.96098			77.5	4.52	17.146			9.96	6.2	1.60645			39.6	7.6	5.21053			11.5	5.52	2.08333			19.5	6.75	2.88889
	12.2	9.43	1.29374			24.1	4.71	5.11677			86.7	4.88	17.7664			12.8	5.98	2.14047			14	6.57	2.1309			11.1	8.21	1.35201			12.5	5.33	2.34522
	20.1	4.56	4.40789			10.8	5.44	1.98529			47.2	4.28	11.028			13.8	9.68	1.42562			47.1	5.65	8.33628			15.6	8.2	1.90244			10.7	6.07	1.76277
	10.3	5.05	2.0396			40.3	3.48	11.5805			64.2	2.9	22.1379			25	6.84	3.65497			16.8	5.24	3.20611			15	10.1	1.48515			17.1	10.7	1.59813
	9.99	4.67	2.13919			26.5	2.52	10.5159			70	4.6	15.2174			11	10.6	1.03774			17.8	5.78	3.07958			10.7	4.01	2.66833			25.4	5.8	4.37931
	5.63	4.07	1.38329			21.4	5.07	4.22091			67.1	5.25	12.781								21.3	8.29	2.56936			11.6	4.95	2.34343			11.8	7.6	1.55263
	6.63	4.71	1.40764			44.7	2.41	18.5477			105	6.41	16.3807								26.7	4.04	6.60891								13.5	8.66	1.55889
	5.97	5.74	1.04007			6.36	4.74	1.34177			18.6	4.6	4.04348								26.7	5.07	5.26627								9.15	6.87	1.33188
	14.2	12.1	1.17355			4.68	4.64	1.00862			23.5	3.17	7.41325
	7.26	4.86	1.49383			11.8	7.45	1.58389			30.2	3.05	9.90164
	5.76	5.46	1.05495			10.2	4.61	2.21258			70	5.41	12.939
	10.6	9.08	1.1674			28.7	3.68	7.79891
	8.34	8.1	1.02963			19.8	5.66	3.49823
	9.42	7.29	1.29218			53.4	3.99	13.3835
	12	9.99	1.2012			9.02	7.39	1.22057
	12.3	3.34	3.68263			12.7	4.02	3.1592
	5.99	5.94	1.00842			8.23	7.72	1.06606
	13.5	5.09	2.65226			8.08	6.28	1.28662			ttest, 48 v 56 ctrl	1.40605e-07									ttest	0.00237686
						61.9	4.7	13.1702
						40.3	3.93	10.2545
						10.2	5.56	1.83453
						11.4	5.24	2.17557
						30	4.23	7.0922

## Sheet: fig4d_angle
			ctrl(degree)	ctrl(degree)			sox9_gRNA(degree)		runx2b_MO(degree)
			42-44h	56h			56h		56h
			69	8.24			29.4		107
			47.3	4.88			36.1		42.4
			70.5	8.79			36.6		43.7
			78.2	17.4			29.8		141
			71.4	5.76			161.237		36.8
			58.6	20.2			154.782		61.6
			67.6	19.2			38.111		121
			63.1	18.5			41.942		96.1
			77	12.8			23.862		90
			55.628	19.7			35.7		16
			66.13	17.7			36.6		68.5
			67.513	22.5					95.5
			81.192	27.6					162
				16					36.7
				12.698					103
				18.291
				10.325

## Sheet: fig8_CountMatrix
gene_id	gene_name	D0_soft_ex1	D0_soft_ex2	D0_hard_ex1	D0_hard_ex2	D3_soft_ex1	D3_soft_ex2	D3_hard_ex1	D3_hard_ex2
ENSMUSG00000000001	Gnai3	8625	8413	9205	7606	5624	5003	5028	4695
ENSMUSG00000000003	Pbsn	0	0	0	0	0	0	0	0
ENSMUSG00000000028	Cdc45	1314	1367	1990	1731	321	277	488	475
ENSMUSG00000000031	H19	92995	71449	17455	17936	461766	447795	481329	542259
ENSMUSG00000000037	Scml2	3	1	4	8	1	2	5	7
ENSMUSG00000000049	Apoh	22	12	1	6	3	5	5	1
ENSMUSG00000000056	Narf	1287	1272	886	789	2973	2612	2581	2496
ENSMUSG00000000058	Cav2	1785	2010	2362	1600	243	202	400	368
ENSMUSG00000000078	Klf6	12200	12040	11798	7778	11346	8744	7469	5842
ENSMUSG00000000085	Scmh1	1579	1462	2263	1188	993	794	1009	944
ENSMUSG00000000088	Cox5a	3289	3490	4796	3844	3914	3457	3472	3427
ENSMUSG00000000093	Tbx2	53	31	10	7	29	18	21	25
ENSMUSG00000000094	Tbx4	4	1	5	7	17	22	32	34
ENSMUSG00000000103	Zfy2	0	0	0	0	0	0	0	0
ENSMUSG00000000120	Ngfr	58	38	44	86	3	3	11	9
ENSMUSG00000000125	Wnt3	0	0	0	0	0	2	1	0
ENSMUSG00000000126	Wnt9a	335	353	381	148	1734	1647	2155	2273
ENSMUSG00000000127	Fer	2926	2606	1783	1689	2313	1885	2277	2091
ENSMUSG00000000131	Xpo6	2765	2723	3819	2847	1974	1295	1734	1717
ENSMUSG00000000134	Tfe3	2828	2746	3340	2482	1519	1302	1467	1409
ENSMUSG00000000142	Axin2	20	22	65	41	124	115	148	204
ENSMUSG00000000148	Brat1	944	921	933	641	996	762	808	832
ENSMUSG00000000149	Gna12	3388	3207	3390	2670	2081	1804	2230	2208
ENSMUSG00000000154	Slc22a18	24	28	24	2	24	18	23	11
ENSMUSG00000000157	Itgb2l	0	0	0	0	0	0	0	0
ENSMUSG00000000159	Igsf5	258	223	273	368	7	1	59	65
ENSMUSG00000000167	Pih1d2	70	58	117	74	46	41	47	46
ENSMUSG00000000168	Dlat	3556	3684	4564	3497	4397	3728	3817	3828
ENSMUSG00000000171	Sdhd	3227	3237	4184	3253	3927	3657	3220	3323
ENSMUSG00000000182	Fgf23	0	0	0	0	1	0	0	0
ENSMUSG00000000183	Fgf6	0	0	0	0	0	1	0	0
ENSMUSG00000000184	Ccnd2	3076	3040	4924	2514	4087	3571	3320	2858
ENSMUSG00000000194	Gpr107	2963	2750	2606	1747	4249	3699	3572	3430
ENSMUSG00000000197	Nalcn	1	3	2	0	3	7	9	5
ENSMUSG00000000202	Btbd17	71	81	20	5	230	203	303	378
ENSMUSG00000000204	Slfn4	0	1	5	1	0	1	1	0
ENSMUSG00000000214	Th	0	0	0	0	0	0	0	0
ENSMUSG00000000215	Ins2	7	5	0	0	31	20	14	19
ENSMUSG00000000216	Scnn1g	0	0	0	0	0	0	0	0
ENSMUSG00000000223	Drp2	1324	1184	603	467	2857	2207	1987	2100
ENSMUSG00000000244	Tspan32	176	179	64	53	820	712	991	1196
ENSMUSG00000000247	Lhx2	50	50	80	62	23	12	29	34
ENSMUSG00000000248	Clec2g	0	0	0	0	0	0	0	0
ENSMUSG00000000253	Gmpr	190	177	172	140	304	307	389	405
ENSMUSG00000000263	Glra1	0	0	0	0	0	0	0	0
ENSMUSG00000000266	Mid2	1639	1588	1411	857	1332	1212	1090	989
ENSMUSG00000000275	Trim25	1737	1757	1756	1169	2002	1663	1662	1516
ENSMUSG00000000276	Dgke	522	502	635	593	648	560	559	490
ENSMUSG00000000278	Scpep1	7707	7634	8932	5418	6532	5449	5647	4776
ENSMUSG00000000282	Mnt	1786	1682	1298	1354	1669	1389	1355	1148
ENSMUSG00000000290	Itgb2	27	31	12	7	42	29	28	14
ENSMUSG00000000295	Hddc2	476	456	569	548	272	228	339	324
ENSMUSG00000000296	Tpd52l1	67	69	88	82	50	43	95	85
ENSMUSG00000000301	Pemt	139	134	150	131	68	86	64	88
ENSMUSG00000000303	Cdh1	95	80	45	19	86	72	167	158
ENSMUSG00000000305	Cdh4	0	0	1	0	2	1	0	0
ENSMUSG00000000308	Ckmt1	0	2	2	4	1	0	0	0
ENSMUSG00000000317	Bcl6b	240	220	229	306	33	27	41	36
ENSMUSG00000000318	Clec10a	20	15	3	2	1	0	0	0
ENSMUSG00000000320	Alox12	12	17	25	34	19	10	24	25
ENSMUSG00000000325	Arvcf	1874	1600	1019	829	1719	1383	1250	1299
ENSMUSG00000000326	Comt	4401	4209	4290	3060	3143	2798	2943	2775
ENSMUSG00000000339	Rtca	1762	1825	2101	1747	1412	1343	1511	1522
ENSMUSG00000000340	Dbt	472	482	580	416	820	733	743	774
ENSMUSG00000000346	Dazap2	6683	6663	7191	5972	6160	5518	5965	5816
ENSMUSG00000000355	Mcts1	729	750	1059	738	814	684	695	724
ENSMUSG00000000359	Rem1	2805	2715	1836	1371	1061	969	1074	1029
ENSMUSG00000000365	Rnf17	0	0	0	0	0	0	0	0
ENSMUSG00000000374	Trappc10	3477	3447	3753	2500	4476	3763	3529	3365
ENSMUSG00000000378	Ccm2	2155	2061	2519	1956	1243	1069	1747	1641
ENSMUSG00000000381	Wap	0	0	0	0	0	0	0	0
ENSMUSG00000000384	Tbrg4	1987	2164	4003	3158	1818	1487	1493	1469
ENSMUSG00000000385	Tmprss2	0	0	0	0	9	9	11	19
ENSMUSG00000000392	Fap	16	11	0	0	9	8	10	10
ENSMUSG00000000394	Gcg	0	0	0	0	0	0	0	0
ENSMUSG00000000399	Ndufa9	2691	2681	3444	2911	3451	3213	3453	3184
ENSMUSG00000000402	Egfl6	0	0	0	0	0	0	0	0
ENSMUSG00000000409	Lck	11	21	30	14	5	10	7	7
ENSMUSG00000000411	Tssk3	0	0	0	0	0	0	0	0
ENSMUSG00000000416	Cttnbp2	0	0	1	0	1	0	0	0
ENSMUSG00000000420	Galnt1	7814	7545	7740	6304	5554	5025	5501	5576
ENSMUSG00000000435	Myf5	3054	2746	2372	1232	2432	2097	1338	1169
ENSMUSG00000000439	Mkrn2	1205	1197	1318	944	1168	1003	1111	1096
ENSMUSG00000000440	Pparg	1366	1197	1238	746	480	486	271	259
ENSMUSG00000000441	Raf1	4417	4376	4958	3781	6429	5382	4888	4778
ENSMUSG00000000486	Septin1	27	27	30	33	36	20	39	39
ENSMUSG00000000489	Pdgfb	180	203	230	139	436	376	709	666
ENSMUSG00000000530	Acvrl1	2	1	4	3	7	7	5	4
ENSMUSG00000000531	Grasp	448	424	517	385	610	526	473	484
ENSMUSG00000000532	Acvr1b	574	527	470	289	544	487	464	480
ENSMUSG00000000538	Tom1l2	2879	2779	2401	1786	4132	3584	3494	3209
ENSMUSG00000000544	Gpa33	22	27	26	10	17	6	16	10
ENSMUSG00000000552	Zfp385a	1705	1524	1479	1025	1254	981	1276	1150
ENSMUSG00000000555	Itga5	10790	9655	10413	7541	8741	6878	8439	8299
ENSMUSG00000000560	Gabra2	0	0	1	1	0	0	2	0
ENSMUSG00000000561	Wdr77	2855	2884	5182	3791	2815	2427	2533	2422
ENSMUSG00000000562	Adora3	0	0	0	0	0	0	0	0
ENSMUSG00000000563	Atp5pb	6948	7075	8607	7233	8380	7814	7851	7633
ENSMUSG00000000567	Sox9	4481	4193	4670	3804	2475	2071	2238	2382
ENSMUSG00000000568	Hnrnpd	7817	7304	10440	10400	4425	3901	5113	5356
ENSMUSG00000000579	Dynlt1c	9	7	6	9	9	3	4	2
ENSMUSG00000000581	C1d	1319	1311	1529	1303	1235	1127	1186	1194
ENSMUSG00000000594	Gm2a	902	862	384	238	644	523	682	593
ENSMUSG00000000600	Krit1	2049	1814	2115	1444	2510	1972	1800	1772
ENSMUSG00000000605	Clcn4	2995	2867	2801	2283	2999	2622	2897	2854
ENSMUSG00000000606	Vmn2r88	0	0	0	0	0	0	0	0
ENSMUSG00000000617	Grm6	0	0	0	0	0	0	0	0
ENSMUSG00000000627	Sema4f	445	489	1556	705	304	219	371	443
ENSMUSG00000000628	Hk2	4111	3802	5235	2850	6191	5326	4894	4871
ENSMUSG00000000631	Myo18a	8007	7344	7059	4532	26452	23523	21017	20731
ENSMUSG00000000632	Sez6	1	0	0	0	2	0	0	0
ENSMUSG00000000673	Haao	0	0	1	0	0	0	0	0
ENSMUSG00000000682	Cd52	0	0	0	0	0	0	0	0
ENSMUSG00000000686	Abhd15	47	33	80	29	66	81	56	60
ENSMUSG00000000690	Hoxb6	2	3	6	3	1	1	2	2
ENSMUSG00000000693	Loxl3	4701	4514	3639	3023	832	600	1096	903
ENSMUSG00000000701	Tcl1b5	0	0	0	0	1	1	0	1
ENSMUSG00000000706	Btn1a1	2	1	3	1	2	0	0	5
ENSMUSG00000000708	Kat2b	1717	1786	1287	960	1623	1408	1572	1394
ENSMUSG00000000711	Rab5b	3151	2981	2184	1606	4714	4264	4240	4177
ENSMUSG00000000724	Cryba1	0	0	0	0	0	0	0	0
ENSMUSG00000000730	Dnmt3l	1	0	3	0	0	1	1	0
ENSMUSG00000000731	Aire	0	0	0	0	0	0	0	5
ENSMUSG00000000732	Icosl	0	1	2	0	0	0	0	0
ENSMUSG00000000738	Spg7	3674	3560	3341	2539	3358	2904	3464	3311
ENSMUSG00000000739	Sult5a1	2	0	1	0	1	0	0	1
ENSMUSG00000000740	Rpl13	6482	7004	9347	7937	5240	4917	5632	5683
ENSMUSG00000000743	Chmp1a	3029	3022	3144	2332	3258	2851	3071	2897
ENSMUSG00000000751	Rpa1	7410	7512	10965	8380	2592	2273	3469	3133
ENSMUSG00000000753	Serpinf1	8656	8303	8136	5666	4723	4108	5600	5054
ENSMUSG00000000759	Tubgcp3	1883	1724	2266	2015	1406	1094	1194	1200
ENSMUSG00000000766	Oprm1	0	0	0	0	0	0	0	0
ENSMUSG00000000776	Polr3d	1619	1518	2087	1694	1399	1292	1367	1361
ENSMUSG00000000782	Tcf7	2614	2285	2323	1933	1336	1128	1031	1079
ENSMUSG00000000787	Ddx3x	21528	20383	30162	23665	19488	17404	17581	16169
ENSMUSG00000000791	Il12rb1	458	454	754	509	97	85	106	115
ENSMUSG00000000792	Slc5a5	6	7	13	14	13	10	61	64
ENSMUSG00000000794	Kcnn3	95	100	18	2	1556	1472	1185	1180
ENSMUSG00000000804	Usp32	3095	2905	3282	1903	3176	2878	2651	2277
ENSMUSG00000000805	Car4	0	0	0	0	0	0	0	0
ENSMUSG00000000811	Txnrd3	634	614	854	593	609	494	482	505
ENSMUSG00000000817	Fasl	1	2	0	0	1	0	0	0
ENSMUSG00000000823	Zfp512b	1460	1242	1355	1504	1689	1133	1312	1377
ENSMUSG00000000826	Dnajc5	4935	4681	5787	3986	6189	5401	6245	5664
ENSMUSG00000000827	Tpd52l2	3509	3196	3138	2609	3491	3043	3289	3127
ENSMUSG00000000838	Fmr1	6873	6615	7564	6089	3398	2934	3448	2973
ENSMUSG00000000861	Bcl11a	0	0	0	0	1	0	1	1
ENSMUSG00000000869	Il4	0	2	0	0	0	0	0	0
ENSMUSG00000000876	Pxmp4	273	293	139	110	435	348	445	395
ENSMUSG00000000881	Dlg3	959	947	1043	655	469	423	596	498
ENSMUSG00000000884	Gnb1l	173	140	247	210	131	120	112	111
ENSMUSG00000000889	Dbh	5	7	2	0	104	112	68	74
ENSMUSG00000000901	Mmp11	2679	2270	1427	1016	1958	1522	1964	1874
ENSMUSG00000000902	Smarcb1	4599	4290	4644	3630	2824	2325	2706	2690
ENSMUSG00000000903	Vpreb3	2	5	2	0	1	0	0	1
ENSMUSG00000000915	Hip1r	2544	2405	2880	2428	1572	1440	1924	2245
ENSMUSG00000000916	Nsun5	544	605	890	657	564	492	436	457
ENSMUSG00000000934	Top1mt	541	599	773	602	557	472	536	591
ENSMUSG00000000938	Hoxa10	1007	926	1041	929	844	689	788	772
ENSMUSG00000000942	Hoxa4	11	13	16	11	20	13	19	18
ENSMUSG00000000957	Mmp14	11826	10189	8239	7276	11638	9591	10894	9820
ENSMUSG00000000958	Slc7a7	14	32	16	13	50	39	68	61
ENSMUSG00000000959	Oxa1l	1683	1716	2025	1684	1773	1535	1622	1521
ENSMUSG00000000976	Heatr6	1574	1526	1684	1184	1633	1316	1316	1233
ENSMUSG00000000982	Ccl3	0	0	0	0	1	1	0	0
ENSMUSG00000000983	Wfdc18	0	0	0	0	0	0	0	0
ENSMUSG00000001014	Icam4	0	1	1	2	1	1	1	0
ENSMUSG00000001016	Ilf2	2845	3005	4602	3882	1815	1625	2157	2128
ENSMUSG00000001017	Chtop	5661	5452	6602	5509	6193	5596	5786	5850
ENSMUSG00000001018	Snapin	2025	1770	1152	999	2247	1916	2188	2198
ENSMUSG00000001020	S100a4	45864	45065	35249	26694	16415	15195	24320	21459
ENSMUSG00000001021	S100a3	167	153	166	103	34	30	27	30
ENSMUSG00000001023	S100a5	0	3	1	4	0	0	1	1
ENSMUSG00000001025	S100a6	17513	17638	18314	13414	8629	7693	10554	10280
ENSMUSG00000001027	Scn4a	35	33	10	1	3242	2611	3225	3711
ENSMUSG00000001029	Icam2	3	1	0	1	1	0	0	0
ENSMUSG00000001034	Mapk7	1666	1540	1750	1215	1491	1153	1266	1126
ENSMUSG00000001036	Epn2	2668	2436	2542	2109	2448	2071	1844	1642
ENSMUSG00000001039	B9d1	371	368	399	317	172	179	244	264
ENSMUSG00000001052	Sec24b	3626	3350	3800	2626	2455	2044	1970	1829
ENSMUSG00000001053	N4bp3	134	116	182	175	1209	1125	818	769
ENSMUSG00000001054	Rmnd5b	1455	1380	1430	994	1294	1099	1228	1113
ENSMUSG00000001056	Nhp2	2319	2262	4491	3715	1599	1533	1483	1501
ENSMUSG00000001062	Vps9d1	725	663	660	621	765	597	591	595
ENSMUSG00000001065	Zfp276	1015	865	869	680	971	709	745	850
ENSMUSG00000001076	C1ql4	0	0	3	1	1	0	3	1
ENSMUSG00000001082	Mfsd10	854	877	1165	834	299	251	311	322
ENSMUSG00000001089	Luzp1	6138	5346	7398	4846	5267	4550	4749	4428
ENSMUSG00000001095	Slc13a2	0	0	0	0	0	1	0	1
ENSMUSG00000001098	Kctd10	6939	6739	7535	5940	5777	5184	4828	4399
ENSMUSG00000001100	Poldip2	2419	2429	3727	2565	2394	2205	2436	2342
ENSMUSG00000001103	Sebox	0	0	0	0	0	0	0	0
ENSMUSG00000001105	Ift20	1347	1265	1381	993	1287	1153	1062	1129
ENSMUSG00000001119	Col6a1	16025	14508	3638	1692	7318	5583	6905	5934
ENSMUSG00000001120	Pcbp3	206	195	185	130	77	62	115	91
ENSMUSG00000001123	Lgals9	1743	1684	1760	883	976	778	1021	951
ENSMUSG00000001127	Araf	2062	1947	2045	1555	3111	2533	2873	3006
ENSMUSG00000001128	Cfp	120	133	135	117	156	85	76	106
ENSMUSG00000001131	Timp1	8477	8533	9524	7148	2054	1872	3416	3271
ENSMUSG00000001134	Uxt	226	221	249	201	190	156	204	198
ENSMUSG00000001138	Cnnm3	641	679	706	465	825	669	835	786
ENSMUSG00000001143	Lman2l	1027	1026	1008	641	1402	1238	1452	1471
ENSMUSG00000001150	Mcm3ap	3584	3164	4031	2773	3456	3000	3481	3218
ENSMUSG00000001151	Pcnt	3852	3377	4923	3374	3356	2947	2741	2773
ENSMUSG00000001155	Ftcd	0	0	0	0	1	0	0	0
ENSMUSG00000001156	Mxd1	329	287	241	200	448	367	470	478
ENSMUSG00000001157	Gmcl1	1391	1429	1467	1254	867	716	820	727
ENSMUSG00000001158	Snrnp27	1344	1314	1425	1294	1469	1333	1513	1578
ENSMUSG00000001166	Oas1c	0	2	0	0	1	0	1	1
ENSMUSG00000001168	Oas1h	0	0	0	0	0	0	0	0
ENSMUSG00000001173	Ocrl	1680	1635	1454	1251	758	655	829	850
ENSMUSG00000001175	Calm1	23476	23647	24775	21645	14968	13748	18237	17944
ENSMUSG00000001211	Agpat3	4941	4830	5220	3913	9156	7954	8178	8410
ENSMUSG00000001225	Slc26a3	0	0	0	0	0	1	0	0
ENSMUSG00000001227	Sema6b	79	101	164	134	105	96	99	86
ENSMUSG00000001228	Uhrf1	4443	4273	6390	6110	319	327	1150	1052
ENSMUSG00000001229	Dpp9	4084	3857	5070	3754	2838	2336	2544	2411
ENSMUSG00000001240	Ramp2	45	26	14	7	110	102	71	81
ENSMUSG00000001247	Lsr	1	0	0	2	0	0	1	0
ENSMUSG00000001248	Gramd1a	965	820	956	922	1206	807	943	1094
ENSMUSG00000001249	Hpn	0	1	0	0	5	1	0	0
ENSMUSG00000001260	Gabrg1	0	0	0	0	0	0	0	0
ENSMUSG00000001270	Ckb	1775	1697	1620	1199	3279	2996	8857	9785
ENSMUSG00000001280	Sp1	5496	5218	6104	4336	4515	3924	3285	3018
ENSMUSG00000001281	Itgb7	1378	1517	4699	1495	141	95	272	184
ENSMUSG00000001285	Myg1	1466	1404	1778	1546	775	698	766	738
ENSMUSG00000001288	Rarg	7790	7484	7655	5327	3339	2913	3128	2826
ENSMUSG00000001289	Pfdn5	3434	3262	2956	2424	3236	2893	3403	3304
ENSMUSG00000001300	Efnb2	3041	2812	4397	2682	1495	1335	2364	2212
ENSMUSG00000001305	Rrp15	1328	1370	2110	1609	949	856	862	817
ENSMUSG00000001313	Rnd2	523	600	547	449	434	346	473	418
ENSMUSG00000001323	Srr	709	588	430	299	878	708	830	833
ENSMUSG00000001333	Sync	3191	2949	1748	1294	6186	5767	5807	6020
ENSMUSG00000001334	Fndc5	22	15	8	3	1253	1193	1566	1596
ENSMUSG00000001348	Acp5	1	2	2	0	9	5	3	10
ENSMUSG00000001349	Cnn1	21	22	96	144	3	1	28	14
ENSMUSG00000001366	Fbxo9	768	802	933	629	740	621	606	634
ENSMUSG00000001376	Vps50	2296	2283	2590	1817	2558	2145	2270	2048
ENSMUSG00000001380	Hars	3450	3582	5488	4419	2544	2247	2816	2621
ENSMUSG00000001383	Zmat2	2380	2332	2845	2368	2136	1996	2547	2521
ENSMUSG00000001403	Ube2c	3740	4018	5360	4346	599	543	1154	1150
ENSMUSG00000001415	Smg5	4879	4601	7039	5992	4870	4276	4090	3880
ENSMUSG00000001416	Cct3	12801	12960	21659	17204	11002	9899	10852	10214
ENSMUSG00000001418	Glmp	4637	4583	4131	2367	3847	3228	3350	2768
ENSMUSG00000001419	Mef2d	4785	4452	4991	3439	10809	8884	9126	9497
ENSMUSG00000001420	Tmem79	43	40	52	45	18	28	28	30
ENSMUSG00000001424	Snd1	7497	7213	9758	8099	5709	5067	7278	6958
ENSMUSG00000001435	Col18a1	13960	13074	11458	10282	2392	2024	7131	6869
ENSMUSG00000001436	Slc19a1	664	684	1746	1181	346	321	342	340
ENSMUSG00000001440	Kpnb1	27639	26745	44854	33886	13013	11777	15451	14580
ENSMUSG00000001441	Npepps	6637	6502	7096	5569	8955	7591	8347	8041
ENSMUSG00000001444	Tbx21	0	0	0	0	0	0	0	0
ENSMUSG00000001445	Mrpl10	1919	1923	2537	1807	1489	1400	1515	1495
ENSMUSG00000001467	Cyp51	4405	4288	4493	5147	5897	5293	7424	6494
ENSMUSG00000001472	Tcf25	8637	8222	8747	7340	8976	7247	8551	8715
ENSMUSG00000001473	Tubb6	6511	6553	8460	7796	18634	17992	22135	23311
ENSMUSG00000001482	Def8	1215	1234	1326	1000	954	820	952	818
ENSMUSG00000001493	Meox1	10	4	6	6	10	11	14	18
ENSMUSG00000001494	Sost	1	0	0	0	9	6	8	4
ENSMUSG00000001496	Nkx2-1	0	0	0	0	0	0	0	0
ENSMUSG00000001497	Pax9	0	0	1	4	0	1	0	0
ENSMUSG00000001504	Irx2	292	296	333	213	159	143	159	159
ENSMUSG00000001506	Col1a1	8896	8327	6370	5990	5786	4719	34840	26402
ENSMUSG00000001507	Itga3	5632	5719	7858	6316	2219	1915	3364	2783
ENSMUSG00000001508	Sgca	409	347	120	58	2604	2334	1750	1739
ENSMUSG00000001510	Dlx3	2540	2275	1851	1631	268	203	352	346
ENSMUSG00000001517	Foxm1	4670	4479	6943	5449	400	345	1181	1062
ENSMUSG00000001518	Itfg2	1087	972	1196	949	1031	899	788	823
ENSMUSG00000001520	Nrip2	0	0	3	1	0	0	2	1
ENSMUSG00000001521	Tulp3	2372	2339	2740	1906	1434	1304	1608	1405
ENSMUSG00000001524	Gtf2h4	712	687	950	780	501	464	480	495
ENSMUSG00000001525	Tubb5	41963	41307	53624	51047	12649	11250	20759	20244
ENSMUSG00000001542	Ell2	944	913	1255	730	518	511	623	631
ENSMUSG00000001552	Jup	7310	6594	6039	5239	9484	7861	11153	11598
ENSMUSG00000001555	Fkbp10	10360	9396	10764	8433	4147	3614	5810	5315
ENSMUSG00000001558	Klhl10	5	4	10	3	7	6	3	7
ENSMUSG00000001566	Mnx1	0	0	0	0	1	0	0	0
ENSMUSG00000001569	Nom1	1974	1866	2536	1853	2092	1801	1765	1665
ENSMUSG00000001576	Ergic1	7726	7545	8609	5976	6017	5197	5042	4804
ENSMUSG00000001583	Tnk1	0	2	0	2	0	0	1	0
ENSMUSG00000001588	Acap1	17	17	14	24	23	20	13	21
ENSMUSG00000001604	Tcea3	126	132	128	57	183	184	195	191
ENSMUSG00000001622	Csn3	30	28	8	4	6	1	3	2
ENSMUSG00000001627	Ifrd1	3011	3224	6423	4950	2622	2240	2291	2004
ENSMUSG00000001630	Stk38l	707	670	667	524	695	624	617	622
ENSMUSG00000001632	Brpf1	1923	1655	2339	1955	1923	1550	1470	1452
ENSMUSG00000001642	Akr1b3	3213	3242	5108	2984	4499	4120	5458	5095
ENSMUSG00000001655	Hoxc13	676	617	853	295	694	615	520	509
ENSMUSG00000001656	Hoxc11	1143	1078	1153	947	564	519	538	559
ENSMUSG00000001657	Hoxc8	102	68	69	71	30	30	23	19
ENSMUSG00000001661	Hoxc6	348	329	366	206	393	338	351	312
ENSMUSG00000001663	Gstt1	20	15	11	14	11	9	14	10
ENSMUSG00000001665	Gstt3	61	63	73	33	43	14	47	35
ENSMUSG00000001666	Ddt	519	498	538	361	397	429	551	585
ENSMUSG00000001670	Tat	0	0	0	0	0	0	0	0
ENSMUSG00000001672	Marveld3	0	0	1	0	2	0	1	0
ENSMUSG00000001674	Ddx18	1360	1456	2496	1862	938	867	931	915
ENSMUSG00000001687	Ubl3	1827	1978	2377	1262	2648	2387	2310	2250
ENSMUSG00000001700	Gramd3	443	446	407	324	483	491	360	367
ENSMUSG00000001707	Eef1e1	1201	1231	2111	1574	1062	1033	1053	1019
ENSMUSG00000001729	Akt1	15716	15631	20046	16001	15795	14150	16338	16789
ENSMUSG00000001739	Cldn15	74	89	152	60	46	48	83	81
ENSMUSG00000001741	Il16	3	2	1	1	5	7	3	5
ENSMUSG00000001750	Tcirg1	2958	2687	3578	2838	2798	2143	2505	2652
ENSMUSG00000001751	Naglu	718	638	352	309	874	784	940	808
ENSMUSG00000001755	Coasy	864	848	939	792	863	741	926	850
ENSMUSG00000001761	Smo	3683	3671	4569	3741	1953	1637	2327	1968
ENSMUSG00000001763	Tspan33	26	23	21	7	438	436	535	625
ENSMUSG00000001767	Crnkl1	2263	2127	2412	2068	2531	2299	2405	2452
ENSMUSG00000001768	Rin2	1978	1748	1347	1250	1701	1499	1602	1433
ENSMUSG00000001773	Folh1	5	2	4	3	1	0	2	1
ENSMUSG00000001774	Chordc1	3259	3199	4724	3239	3334	2861	2771	2705
ENSMUSG00000001783	Rtcb	6199	5949	7548	5968	5328	4746	5294	5022
ENSMUSG00000001785	Pwp1	1853	2002	3024	2181	1807	1523	1570	1511
ENSMUSG00000001786	Fbxo7	622	547	635	415	437	353	362	284
ENSMUSG00000001794	Capns1	10612	10620	9101	7377	7271	6436	7983	7640
ENSMUSG00000001802	Lrp3	0	0	1	1	0	0	0	1
ENSMUSG00000001804	Dsg4	0	0	0	0	1	1	1	2
ENSMUSG00000001815	Evx2	0	0	0	0	0	0	0	0
ENSMUSG00000001819	Hoxd13	0	0	0	0	0	0	0	0
ENSMUSG00000001823	Hoxd12	0	0	0	0	0	0	0	0
ENSMUSG00000001827	Folr1	12	17	12	8	48	26	28	16
ENSMUSG00000001829	Clpb	1371	1362	1929	1495	1581	1417	1440	1381
ENSMUSG00000001833	Septin7	9941	9552	11102	9468	7255	6283	7340	7021
ENSMUSG00000001844	Zdhhc4	776	703	692	575	782	644	698	658
ENSMUSG00000001847	Rac1	11870	12391	13125	9908	8008	7154	8067	7879
ENSMUSG00000001855	Nup214	2679	2529	3487	2109	2374	1967	2073	1829
ENSMUSG00000001864	Aif1l	1371	1419	4041	2647	5153	4792	8448	8948
ENSMUSG00000001865	Cpa3	0	0	0	0	0	0	0	0
ENSMUSG00000001870	Ltbp1	7429	7217	9888	7444	2842	2512	3301	3197
ENSMUSG00000001891	Ugp2	7225	6527	4960	3105	9074	8115	5726	5633
ENSMUSG00000001901	Kcnh6	0	0	0	0	0	0	0	0
ENSMUSG00000001909	Trmt1	1877	1893	2654	1911	1800	1459	1278	1222
ENSMUSG00000001910	Nacc1	5516	5414	7771	5621	3709	3207	3575	3450
ENSMUSG00000001911	Nfix	9214	8615	7108	5517	9513	7959	8716	8410
ENSMUSG00000001918	Slc1a5	931	944	1658	1229	380	344	520	538
ENSMUSG00000001924	Uba1	17578	16821	23914	16820	15690	13633	16721	15626
ENSMUSG00000001930	Vwf	13	14	24	4	93	72	48	53
ENSMUSG00000001942	Siae	62	75	99	54	48	31	52	37
ENSMUSG00000001943	Vsig2	2	0	1	0	0	0	0	0
ENSMUSG00000001946	Esam	2	1	7	5	3	1	1	1
ENSMUSG00000001948	Spa17	31	22	20	11	18	12	14	14
ENSMUSG00000001962	Fam50a	3329	2968	2829	2142	3543	3120	2873	2795
ENSMUSG00000001964	Emd	2046	2254	2736	2206	1291	1236	1315	1239
ENSMUSG00000001983	Taco1	487	453	541	429	663	579	572	591
ENSMUSG00000001985	Grik3	0	0	1	0	0	0	0	0
ENSMUSG00000001986	Gria3	0	0	3	2	2	1	2	2
ENSMUSG00000001988	Npas1	0	0	0	1	1	0	1	0
ENSMUSG00000001995	Sipa1l2	1679	1591	1445	978	2768	2536	2241	2116
ENSMUSG00000001998	Ap4e1	1312	1179	1396	1025	1478	1321	1192	1083
ENSMUSG00000001999	Blvra	723	769	794	789	311	269	403	373
ENSMUSG00000002006	Pdzd4	233	211	236	173	210	189	252	271
ENSMUSG00000002007	Srpk3	29	21	4	4	1372	1120	1175	1436
ENSMUSG00000002010	Idh3g	2601	2605	2810	2463	3134	2767	2989	2799
ENSMUSG00000002012	Pnck	1	1	0	1	0	0	0	1
ENSMUSG00000002014	Ssr4	1763	1750	1974	1560	1304	1254	1364	1332
ENSMUSG00000002015	Bcap31	5149	5124	5517	4072	5173	4752	5165	4740
ENSMUSG00000002017	Fam98a	2241	2288	3474	2768	2635	2207	2325	2296
ENSMUSG00000002020	Ltbp2	8015	6442	4820	4531	1782	1411	2371	1990
ENSMUSG00000002028	Kmt2a	5177	4430	4774	2325	3098	3194	2329	1778
ENSMUSG00000002031	Ift46	1455	1441	1353	1082	1106	923	1126	905
ENSMUSG00000002032	Tmem25	21	25	11	6	51	29	25	33
ENSMUSG00000002033	Cd3g	0	0	0	0	5	4	2	5
ENSMUSG00000002043	Trappc6a	213	225	174	108	312	289	358	409
ENSMUSG00000002052	Supt6	7273	6312	7590	5197	9191	8126	7366	6759
ENSMUSG00000002055	Spag5	3183	3145	4887	4142	352	275	979	914
ENSMUSG00000002057	Foxn1	45	37	142	40	0	0	6	8
ENSMUSG00000002058	Unc119	571	552	535	362	362	340	405	412
ENSMUSG00000002059	Rab34	3616	3543	4233	3618	1782	1494	1993	1935
ENSMUSG00000002064	Sdf2	1983	2012	1584	1184	2215	2054	2078	2023
ENSMUSG00000002068	Ccne1	1245	1253	2172	1614	240	214	488	446
ENSMUSG00000002076	Hsf2bp	69	64	47	31	290	281	207	219
ENSMUSG00000002083	Bbc3	287	302	255	293	610	589	475	472
ENSMUSG00000002100	Mybpc3	0	0	0	0	9	4	3	2
ENSMUSG00000002102	Psmc3	9626	9594	11858	9752	15049	14170	15889	15621
ENSMUSG00000002103	Acp2	2152	1923	1296	1011	2307	1982	2003	1902
ENSMUSG00000002104	Rapsn	2980	2698	2172	1359	5266	4672	5083	4651
ENSMUSG00000002105	Slc39a13	2325	2216	2550	1656	1896	1521	2022	1900
ENSMUSG00000002107	Celf2	4856	4847	4174	3268	8145	7462	8129	7757
ENSMUSG00000002108	Nr1h3	51	40	41	25	28	20	12	8
ENSMUSG00000002109	Ddb2	100	93	124	76	109	84	85	81
ENSMUSG00000002111	Spi1	0	1	3	2	0	0	2	1
ENSMUSG00000002129	Sf3a1	5171	4787	6711	5002	4587	3883	3939	3586
ENSMUSG00000002147	Stat6	41	22	41	26	24	22	26	22
ENSMUSG00000002190	Clgn	0	1	0	0	0	0	0	0
ENSMUSG00000002204	Napsa	1	0	0	0	0	0	0	0
ENSMUSG00000002205	Vrk3	616	611	713	472	462	398	481	440
ENSMUSG00000002210	Smg9	651	607	853	660	533	442	507	448
ENSMUSG00000002221	Paxip1	1719	1780	2469	1985	1190	895	1108	992
ENSMUSG00000002222	Rmnd5a	2636	2490	1842	1452	3573	3106	2612	2631
ENSMUSG00000002227	Mov10	895	892	759	646	271	235	356	322
ENSMUSG00000002228	Ppm1j	8	7	17	3	9	8	2	7
ENSMUSG00000002233	Rhoc	9880	9299	8053	6249	4735	4495	5068	5198
ENSMUSG00000002240	Prr27	0	0	0	0	0	0	0	0
ENSMUSG00000002249	Tead3	636	551	569	427	941	682	916	941
ENSMUSG00000002250	Ppard	2042	2010	2965	2034	1437	1259	1567	1417
ENSMUSG00000002257	Def6	330	279	365	278	170	168	220	186
ENSMUSG00000002265	Peg3	23627	20343	12481	7085	27558	24184	21728	20177
ENSMUSG00000002266	Zim1	2820	2187	615	450	4142	3461	2540	2531
ENSMUSG00000002274	Metrn	641	719	1048	851	320	281	408	346
ENSMUSG00000002279	Lmf1	639	588	462	334	873	757	914	841
ENSMUSG00000002280	Ciao3	841	811	999	685	1199	1025	1038	989
ENSMUSG00000002289	Angptl4	1900	1944	2124	1128	858	656	1234	1038
ENSMUSG00000002297	Dbf4	2168	2394	4493	3509	366	352	746	705
ENSMUSG00000002307	Daxx	1026	1013	1280	949	1069	915	903	892
ENSMUSG00000002308	Cd320	460	490	622	535	498	468	470	505
ENSMUSG00000002319	Ipo4	4545	4315	6701	4844	4706	3945	4747	4343
ENSMUSG00000002320	Tm9sf1	3542	3547	3841	3150	2705	2259	2771	2603
ENSMUSG00000002324	Rec8	0	0	0	0	0	0	0	0
ENSMUSG00000002325	Irf9	420	367	387	315	375	293	322	336
ENSMUSG00000002326	Gmpr2	1028	1003	1297	1161	589	445	621	551
ENSMUSG00000002329	Mdp1	948	965	942	714	941	810	860	948
ENSMUSG00000002332	Dhrs1	1656	1688	1566	1098	1446	1139	1649	1591
ENSMUSG00000002341	Ncan	0	0	0	0	0	0	0	1
ENSMUSG00000002342	Tmem161a	1240	1155	1317	1065	2011	1854	1829	1956
ENSMUSG00000002343	Armc6	1077	945	1296	928	1217	1093	832	778
ENSMUSG00000002345	Borcs8	519	541	551	433	439	401	479	403
ENSMUSG00000002346	Slc25a42	158	129	103	73	338	260	186	195
ENSMUSG00000002365	Snx9	7920	7178	7904	6309	4872	4123	4282	3728
ENSMUSG00000002372	Ranbp3	3029	2904	4259	3460	2983	2537	2482	2442
ENSMUSG00000002379	Ndufa11	961	990	1083	879	1313	1171	1172	1097
ENSMUSG00000002384	Bmp8b	0	0	0	0	3	1	1	0
ENSMUSG00000002393	Nr2f6	2170	2132	2507	1786	1519	1422	1805	1822
ENSMUSG00000002395	Use1	1334	1391	968	879	1456	1331	1496	1606
ENSMUSG00000002396	Ocel1	342	342	303	248	290	277	321	345
ENSMUSG00000002409	Dyrk1b	471	473	202	168	739	666	791	739
ENSMUSG00000002413	Braf	1738	1569	1924	1208	1087	928	950	944
ENSMUSG00000002416	Ndufb2	939	991	1068	773	1130	1073	1112	1086
ENSMUSG00000002428	Hltf	1328	1230	1574	1175	899	800	817	750
ENSMUSG00000002455	Prpf6	3916	3808	4443	3353	4616	4014	4075	4030
ENSMUSG00000002458	Rgs19	915	968	1419	1048	376	295	424	406
ENSMUSG00000002459	Rgs20	308	305	763	510	78	79	136	119
ENSMUSG00000002475	Abhd3	14	10	31	15	14	23	20	20
ENSMUSG00000002477	Snrpd1	2733	2778	3757	3484	1305	1111	1321	1459
ENSMUSG00000002486	Tchp	770	644	710	546	816	674	664	689
ENSMUSG00000002489	Tiam1	810	730	1136	533	329	304	611	532
ENSMUSG00000002496	Tsc2	3444	3241	3562	2273	4693	3771	3832	3449
ENSMUSG00000002500	Rpl3l	1	3	2	2	10	6	6	13
ENSMUSG00000002504	Slc9a3r2	697	754	642	354	952	886	803	919
ENSMUSG00000002524	Puf60	6471	6329	7545	5889	6762	6123	6149	6157
ENSMUSG00000002546	Golga2	5819	5307	5013	4186	7045	5960	6084	5844
ENSMUSG00000002550	Uck1	947	922	1264	860	766	685	721	664
ENSMUSG00000002565	Scin	0	0	0	0	0	0	1	0
ENSMUSG00000002578	Ikzf4	0	11	13	5	24	13	12	10
ENSMUSG00000002580	Mien1	1023	971	1014	741	959	920	946	988
ENSMUSG00000002588	Pon1	0	0	0	0	0	0	0	0
ENSMUSG00000002602	Axl	18983	18315	27829	21865	5548	4724	9611	8692
ENSMUSG00000002603	Tgfb1	3368	3230	2648	2229	1910	1621	2061	1979
ENSMUSG00000002608	Ccdc97	1671	1517	1591	1383	1973	1683	1856	1726
ENSMUSG00000002617	Zfp40	420	393	410	290	340	260	307	292
ENSMUSG00000002625	Akap8l	1068	917	857	765	2284	1612	1336	1554
ENSMUSG00000002633	Shh	0	0	0	0	1	0	0	0
ENSMUSG00000002635	Pdcd2l	410	415	523	415	440	430	433	425
ENSMUSG00000002658	Gtf2f1	4319	4043	5386	4264	4903	4443	4220	4255
ENSMUSG00000002660	Clpp	962	1090	1554	1177	960	1001	1033	921
ENSMUSG00000002661	Alkbh7	275	304	200	177	460	478	345	341
ENSMUSG00000002664	Pspn	0	0	2	4	1	3	1	7
ENSMUSG00000002668	Dennd1c	0	0	0	0	0	0	0	0
ENSMUSG00000002679	Med6	845	966	1082	879	852	789	820	801
ENSMUSG00000002688	Prkd1	4	4	1	1	5	10	8	3
ENSMUSG00000002699	Lcp2	0	0	0	0	0	0	0	0
ENSMUSG00000002718	Cse1l	5674	5759	9459	7513	4085	3610	4073	3949
ENSMUSG00000002728	Naa20	1345	1428	1726	1436	1189	1106	907	894
ENSMUSG00000002731	Prkra	803	800	827	670	606	509	620	578
ENSMUSG00000002732	Fkbp7	826	786	670	494	569	504	741	662
ENSMUSG00000002733	Plekha3	2410	2284	2636	1789	1245	1037	1085	1063
ENSMUSG00000002741	Ykt6	4812	4658	5637	4335	4359	3867	4435	4341
ENSMUSG00000002748	Baz1b	10888	9880	13299	8969	7099	5881	5861	5220
ENSMUSG00000002763	Pex6	1113	1159	1345	874	1118	895	977	960
ENSMUSG00000002767	Mrpl2	1473	1554	1814	1613	1409	1304	1480	1535
ENSMUSG00000002768	Mea1	1984	1845	1760	1329	1406	1292	1499	1477
ENSMUSG00000002769	Gnmt	1	0	3	1	7	2	1	5
ENSMUSG00000002771	Grin2d	159	129	173	98	79	52	90	59
ENSMUSG00000002778	Kdelr1	3919	4091	4019	3004	2811	2505	3058	2852
ENSMUSG00000002781	Tmem143	517	560	539	350	588	465	491	441
ENSMUSG00000002797	Ggct	187	207	442	316	127	138	166	165
ENSMUSG00000002799	Jag2	2479	2440	3417	3131	1525	1320	1850	2060
ENSMUSG00000002803	Btbd6	708	727	754	503	555	440	390	430
ENSMUSG00000002804	Nudt14	397	390	422	314	346	337	531	533
ENSMUSG00000002808	Epdr1	3585	3648	2871	1795	2487	2189	1781	1660
ENSMUSG00000002812	Flii	8856	8301	8995	7063	11489	9833	10837	10657
ENSMUSG00000002814	Top3a	788	696	975	913	659	568	574	552
ENSMUSG00000002820	Atg4d	590	678	995	602	662	643	712	614
ENSMUSG00000002825	Qtrt1	525	474	737	608	385	343	364	325
ENSMUSG00000002831	Plin4	2391	1980	1151	491	1046	746	529	361
ENSMUSG00000002833	Hdgfl2	3500	3255	3724	3444	3607	2965	3152	3229
ENSMUSG00000002835	Chaf1a	3554	3281	5331	4479	619	545	1080	1025
ENSMUSG00000002844	Adprh	2751	2645	2219	1899	4065	3703	3780	3569
ENSMUSG00000002845	Tmem39a	1193	1315	1505	1183	698	605	767	779
ENSMUSG00000002846	Timmdc1	944	966	1106	879	1142	993	1173	1154
ENSMUSG00000002847	Pla1a	3466	2913	1635	1420	2550	2293	2823	3125
ENSMUSG00000002870	Mcm2	4777	4556	7800	6479	905	763	1485	1403
ENSMUSG00000002871	Tpra1	739	774	898	609	465	380	510	443
ENSMUSG00000002881	Nab1	3677	3527	4392	3366	1945	1733	1912	1841
ENSMUSG00000002885	Adgre5	12321	12538	9340	6715	16546	13548	8664	8414
ENSMUSG00000002897	Il17ra	1428	1398	2430	1759	1256	1026	1337	1262
ENSMUSG00000002900	Lamb1	15600	14073	16885	10610	7863	6623	8320	7504
ENSMUSG00000002908	Kcnn1	124	115	80	47	211	151	175	240
ENSMUSG00000002910	Arrdc2	200	182	172	133	180	124	200	187
ENSMUSG00000002930	Ppp1r17	0	0	0	0	0	0	0	0
ENSMUSG00000002944	Cd36	75	61	14	8	1254	1081	1011	995
ENSMUSG00000002948	Map2k7	2450	2427	2796	2205	2679	2271	2398	2412
ENSMUSG00000002949	Timm44	2378	2283	3030	2532	2723	2338	2320	2396
ENSMUSG00000002957	Ap2a2	8740	8404	10318	7877	6060	5027	6359	5962
ENSMUSG00000002963	Pnkp	739	649	766	644	696	531	583	600
ENSMUSG00000002968	Med25	2297	2268	2566	2070	2089	1703	1881	1824
ENSMUSG00000002980	Bcam	277	237	89	77	2288	2147	1522	1683
ENSMUSG00000002981	Clptm1	3958	3761	4632	3558	4192	3618	3682	3502
ENSMUSG00000002983	Relb	588	564	318	267	763	622	637	588
ENSMUSG00000002984	Tomm40	2749	2734	4614	3959	2071	1926	2197	2106
ENSMUSG00000002985	Apoe	104	97	77	61	551	524	414	442
ENSMUSG00000002992	Apoc2	0	0	0	0	0	0	0	0
ENSMUSG00000002996	Hbp1	2712	2580	1479	1273	4678	4166	3440	3276
ENSMUSG00000002997	Prkar2b	6385	6756	8630	5113	2473	2254	3310	2863
ENSMUSG00000003031	Cdkn1b	2858	2842	2440	2640	2908	2602	2483	2560
ENSMUSG00000003032	Klf4	6722	6094	4448	2764	9925	8945	6229	6213
ENSMUSG00000003033	Ap1m1	3005	2835	2954	2380	2243	1971	2086	2081
ENSMUSG00000003037	Rab8a	2370	2381	2762	2227	1722	1537	1844	1802
ENSMUSG00000003038	Hmgn2	1763	1690	1878	1988	610	615	1168	1207
ENSMUSG00000003039	Fam32a	2683	2525	2622	2063	2260	2228	2474	2373
ENSMUSG00000003051	Elf3	0	0	2	0	28	24	34	37
ENSMUSG00000003053	Cyp2c29	0	0	0	0	0	0	0	0
ENSMUSG00000003062	Stard3nl	1455	1434	1438	1204	560	540	698	657
ENSMUSG00000003068	Stk11	4557	4375	5221	4085	5098	4427	4798	4837
ENSMUSG00000003070	Efna2	190	211	177	126	148	130	151	141
ENSMUSG00000003072	Atp5d	5254	5356	6081	4836	6700	6585	6570	6536
ENSMUSG00000003099	Ppp5c	2574	2662	3582	2757	2257	1975	2156	2169
ENSMUSG00000003119	Cdk12	2790	2554	3892	2558	2531	2348	2179	2147
ENSMUSG00000003123	Lipe	107	100	81	49	135	130	174	106
ENSMUSG00000003131	Pafah1b2	4753	4802	5747	4504	3723	3408	3631	3394
ENSMUSG00000003134	Tbc1d8	61	66	46	29	1641	1356	1086	1136
ENSMUSG00000003135	Cnot11	1604	1553	2042	1490	1356	1206	1533	1364
ENSMUSG00000003153	Slc2a3	42	54	51	39	29	31	65	73
ENSMUSG00000003154	Foxj2	2002	1674	1737	1051	2028	1695	1516	1378
ENSMUSG00000003161	Sri	3067	3126	3665	2957	1011	837	1295	1201
ENSMUSG00000003166	Dgcr2	3570	3499	4151	3298	3282	2842	3113	2809
ENSMUSG00000003184	Irf3	1043	1023	1012	909	1081	900	1019	1071
ENSMUSG00000003190	Bcl2l12	234	204	220	227	185	113	170	175
ENSMUSG00000003198	Zfp959	200	227	277	204	177	142	148	141
ENSMUSG00000003199	Mpnd	1857	1807	1127	1153	1190	1030	1376	1302
ENSMUSG00000003200	Sh3gl1	3477	3272	3486	2512	2957	2557	2848	2820
ENSMUSG00000003206	Ebi3	0	0	0	0	0	0	0	0
ENSMUSG00000003208	Yju2	425	447	525	489	363	363	358	388
ENSMUSG00000003226	Ranbp2	13417	12818	16399	8810	14429	14221	11069	10326
ENSMUSG00000003227	Edar	0	0	0	0	0	0	0	0
ENSMUSG00000003228	Grk5	285	272	403	305	585	526	629	561
ENSMUSG00000003233	Dvl3	2530	2230	2190	1516	4236	3414	3077	3159
ENSMUSG00000003234	Abcf3	1979	1898	2349	1715	2475	2246	2151	2053
ENSMUSG00000003235	Eif2b5	3372	3250	5142	3917	3098	2713	2940	2973
ENSMUSG00000003269	Cyth2	3284	3192	2978	2484	2740	2352	2496	2641
ENSMUSG00000003271	Sult2b1	9	5	7	3	33	42	87	113
ENSMUSG00000003273	Car11	49	42	24	17	134	62	87	122
ENSMUSG00000003279	Dlgap1	23	28	39	29	34	20	47	42
ENSMUSG00000003282	Plag1	92	89	68	74	113	92	77	84
ENSMUSG00000003283	Hck	0	3	6	0	0	0	1	0
ENSMUSG00000003299	Mrpl4	931	974	1279	1007	856	720	807	745
ENSMUSG00000003308	Keap1	2080	2078	2499	1911	1592	1534	1585	1620
ENSMUSG00000003309	Ap1m2	0	0	0	0	0	0	1	0
ENSMUSG00000003316	Glg1	11346	10392	9577	6588	9610	8661	10064	8774
ENSMUSG00000003341	Atp8b3	5	4	14	8	4	3	5	3
ENSMUSG00000003344	Btbd2	2406	2424	1880	1517	1892	1664	1755	1736
ENSMUSG00000003345	Csnk1g2	6744	6843	6833	5658	6346	5632	6680	7018
ENSMUSG00000003346	Abhd17a	1849	1894	2259	1683	1537	1403	1673	1618
ENSMUSG00000003348	Mob3a	2019	1965	1820	1492	1286	1078	1363	1325
ENSMUSG00000003352	Cacnb3	4624	4327	4051	2672	4228	3486	3497	3866
ENSMUSG00000003354	Ccdc65	38	47	37	12	38	52	56	71
ENSMUSG00000003355	Fkbp11	604	561	766	572	284	201	290	269
ENSMUSG00000003360	Ddx23	7790	7414	10138	7669	7262	6595	6711	6928
ENSMUSG00000003363	Pld3	3835	3495	2103	1235	4185	3594	3742	3388
ENSMUSG00000003378	Grik5	331	329	222	218	377	299	358	388
ENSMUSG00000003379	Cd79a	1	3	0	0	5	3	0	0
ENSMUSG00000003380	Rabac1	2488	2656	2136	1564	2316	2225	2084	2056
ENSMUSG00000003382	Etv3	1144	1012	1228	800	1221	1052	851	804
ENSMUSG00000003402	Prkcsh	3539	3512	4699	3005	3356	2943	3337	3164
ENSMUSG00000003410	Elavl3	0	0	1	1	3	2	1	2
ENSMUSG00000003411	Rab3b	90	110	155	88	8	2	22	7
ENSMUSG00000003418	St8sia6	2	1	3	2	4	1	3	3
ENSMUSG00000003420	Fcgrt	1969	1849	613	404	1730	1555	1595	1417
ENSMUSG00000003421	Nosip	1247	1281	1426	1176	1245	1115	1149	1093
ENSMUSG00000003423	Pih1d1	985	947	1114	827	655	607	683	670
ENSMUSG00000003429	Rps11	8840	8891	12526	10447	6243	6020	7179	7050
ENSMUSG00000003435	Supt5	5292	4959	6078	4669	6679	5762	5738	5589
ENSMUSG00000003436	Dll3	0	0	1	1	1	0	0	1
ENSMUSG00000003437	Paf1	1871	1679	2266	1803	1962	1714	1808	1794
ENSMUSG00000003438	Timm50	1334	1323	2359	1683	942	848	911	857
ENSMUSG00000003444	Med29	152	166	242	160	142	127	145	103
ENSMUSG00000003452	Bicd1	298	306	454	309	263	250	274	274
ENSMUSG00000003458	Ncstn	3772	3608	3261	2578	3042	2421	3507	3241
ENSMUSG00000003464	Pex19	2789	2625	2352	1986	6338	5830	6484	6274
ENSMUSG00000003469	Phyhip	2	0	5	0	13	10	10	12
ENSMUSG00000003476	Crhr2	0	0	0	0	2	0	0	2
ENSMUSG00000003477	Inmt	0	0	0	0	5	4	4	1
ENSMUSG00000003484	Cyp4f18	0	0	0	0	0	0	0	0
ENSMUSG00000003500	Impdh1	3265	3344	6071	3633	4134	3693	4731	4653
ENSMUSG00000003505	Psg18	0	0	0	0	1	0	0	0
ENSMUSG00000003518	Dusp3	4308	4159	4757	3312	10725	9244	9114	8954
ENSMUSG00000003526	Prodh	25	20	110	92	16	16	40	31
ENSMUSG00000003527	Ess2	1077	1011	1213	1071	1060	885	889	928
ENSMUSG00000003528	Slc25a1	1469	1490	1741	1332	898	737	1385	1235
ENSMUSG00000003531	Dgcr6	876	856	1061	853	839	731	836	835
ENSMUSG00000003534	Ddr1	6729	6046	5155	3554	7041	6235	7702	7506
ENSMUSG00000003541	Ier3	1339	1357	2506	1484	785	576	732	520
ENSMUSG00000003545	Fosb	110	161	132	147	196	175	97	83
ENSMUSG00000003546	Klc4	855	782	556	447	1224	1095	1145	1059
ENSMUSG00000003549	Ercc1	1440	1410	1588	1468	769	679	844	795
ENSMUSG00000003555	Cyp17a1	0	0	0	0	0	0	0	0
ENSMUSG00000003559	As3mt	285	297	307	273	323	249	416	467
ENSMUSG00000003573	Homer3	2479	2415	3085	1899	1788	1545	1757	1712
ENSMUSG00000003575	Crtc1	1212	1156	1163	881	1106	919	1069	931
ENSMUSG00000003581	Rnf215	739	621	617	571	662	534	560	615
ENSMUSG00000003585	Sec14l2	1692	1662	1300	765	857	713	902	901
ENSMUSG00000003604	Aven	755	742	1152	929	569	521	630	631
ENSMUSG00000003617	Cp	3099	2496	423	281	4458	3604	2033	2077
ENSMUSG00000003623	Crot	1942	1851	1571	1147	1169	1055	1225	1055
ENSMUSG00000003644	Rps6ka1	35	30	90	39	69	54	96	114
ENSMUSG00000003657	Calb2	0	0	0	0	0	0	0	0
ENSMUSG00000003660	Snrnp200	6767	6604	9096	5599	5810	4994	5800	5116
ENSMUSG00000003662	Ciao1	1230	1218	1301	940	1407	1253	1260	1187
ENSMUSG00000003665	Has1	1872	1875	1200	883	773	653	304	359
ENSMUSG00000003680	Taf6l	371	404	462	360	377	297	371	270
ENSMUSG00000003721	Insig2	2887	2858	2058	1342	3300	2928	2466	2367
ENSMUSG00000003731	Kpna6	5076	4881	6237	4115	6228	5365	5223	4750
ENSMUSG00000003746	Man1a	1482	1488	1898	1178	877	742	710	532
ENSMUSG00000003752	Itpkc	404	390	419	292	528	461	377	423
ENSMUSG00000003762	Coq8b	395	323	369	303	502	406	468	532
ENSMUSG00000003778	Brd8	3605	3150	3738	3864	2637	1984	2269	2307
ENSMUSG00000003779	Kif20a	7799	7624	11402	8414	702	616	2183	2021
ENSMUSG00000003808	Farsa	2449	2438	3633	2829	2897	2538	2537	2512
ENSMUSG00000003809	Gcdh	466	433	520	415	903	789	916	834
ENSMUSG00000003810	Mast2	6222	5833	8544	5885	7161	5850	6158	6278
ENSMUSG00000003812	Dnase2a	1273	1089	536	440	1243	1078	922	853
ENSMUSG00000003813	Rad23a	2658	2582	2746	2449	2824	2469	2617	2563
ENSMUSG00000003814	Calr	31866	31669	39750	30974	20938	18547	28888	27106
ENSMUSG00000003824	Syce2	2	1	3	7	1	2	3	2
ENSMUSG00000003847	Nfat5	10531	9382	9356	4842	6613	6157	4894	4043
ENSMUSG00000003848	Nob1	1476	1402	2208	1732	1257	1090	945	948
ENSMUSG00000003849	Nqo1	5877	6091	11759	4422	995	772	616	495
ENSMUSG00000003863	Ppfia3	181	159	148	117	224	189	210	187
ENSMUSG00000003865	Gys1	1812	1810	2080	1320	4674	4344	6497	7074
ENSMUSG00000003868	Ruvbl2	2131	2112	4043	3239	1287	1144	1478	1490
ENSMUSG00000003872	Lin7b	6	6	8	15	3	2	1	4
ENSMUSG00000003873	Bax	3455	3632	5712	4202	3355	3158	3377	3101
ENSMUSG00000003882	Il7r	3	0	1	0	2	1	0	0
ENSMUSG00000003923	Tfam	1911	1850	2516	1977	1621	1433	1627	1596
ENSMUSG00000003929	Zfp81	829	748	1047	711	513	481	438	463
ENSMUSG00000003934	Efnb3	39	28	66	77	35	37	32	29
ENSMUSG00000003948	Mmd	10171	10847	16115	9655	2126	1646	2357	2044
ENSMUSG00000003949	Hlf	6	8	12	2	5	3	4	2
ENSMUSG00000003955	Fam162a	1361	1339	1774	1453	1333	1302	2387	2794
ENSMUSG00000003970	Rpl8	27695	28371	41574	37684	22498	21390	24253	24046
ENSMUSG00000003974	Grm3	0	0	0	0	0	1	0	0
ENSMUSG00000003992	Ssbp2	1424	1290	937	741	1617	1484	1367	1331
ENSMUSG00000004018	Fancl	438	444	451	460	160	179	273	249
ENSMUSG00000004031	Brinp2	0	1	0	0	0	0	2	1
ENSMUSG00000004032	Gstm5	517	491	494	319	494	398	536	535
ENSMUSG00000004035	Gstm7	22	15	12	6	10	12	34	28
ENSMUSG00000004038	Gstm3	0	0	0	0	0	0	0	0
ENSMUSG00000004040	Stat3	5457	4845	3519	2525	8012	6791	7096	6910
ENSMUSG00000004043	Stat5a	958	877	753	517	1150	974	1028	944
ENSMUSG00000004044	Cavin1	36381	36237	32239	28073	21775	18687	19868	19455
ENSMUSG00000004054	Map3k11	1928	1876	2526	1758	1399	1291	1413	1385
ENSMUSG00000004056	Akt2	3251	3169	2943	2348	8538	7654	7068	6643
ENSMUSG00000004069	Dnaja3	2017	2138	2474	1822	2641	2299	2138	2049
ENSMUSG00000004070	Hmox2	1434	1345	1620	1287	1154	997	1190	1094
ENSMUSG00000004071	Cdip1	1629	1521	1613	1266	2138	1793	1654	1702
ENSMUSG00000004085	Map3k20	3243	2937	5022	3390	3014	2657	2530	2476
ENSMUSG00000004096	Cwc15	2610	2510	2907	2421	2471	2279	2451	2471
ENSMUSG00000004098	Col5a3	9534	8672	3595	3355	5690	4346	8044	8864
ENSMUSG00000004099	Dnmt1	6527	6060	9159	6671	1564	1307	2429	2281
ENSMUSG00000004100	Ppan	1125	1104	2209	1813	746	598	716	675
ENSMUSG00000004105	Angptl2	25811	23404	20312	15364	10981	9511	9768	8884
ENSMUSG00000004110	Cacna1e	0	0	0	0	1	0	0	0
ENSMUSG00000004113	Cacna1b	109	102	67	61	156	119	193	161
ENSMUSG00000004127	Trmt10a	814	813	1625	1157	694	536	769	721
ENSMUSG00000004151	Etv1	516	508	261	234	444	304	334	272
ENSMUSG00000004187	Kifc2	45	33	35	21	166	81	84	115
ENSMUSG00000004207	Psap	54028	50165	45409	24393	43057	36843	43541	40460
ENSMUSG00000004221	Ikbkg	4714	4448	5407	2416	3537	3028	2720	2828
ENSMUSG00000004231	Pax2	0	0	1	0	0	0	0	0
ENSMUSG00000004233	Wars2	417	385	611	476	347	292	329	301
ENSMUSG00000004263	Atn1	6894	6387	7462	5637	5150	4102	4152	4028
ENSMUSG00000004264	Phb2	6134	6184	9447	7915	5182	4871	4975	5093
ENSMUSG00000004266	Ptpn6	41	67	73	65	26	30	52	68
ENSMUSG00000004267	Eno2	706	544	323	465	952	655	825	1028
ENSMUSG00000004268	Emg1	1881	1853	3397	2732	1381	1336	1441	1325
ENSMUSG00000004270	Lpcat3	1533	1511	1434	1243	2513	2346	3467	3357
ENSMUSG00000004285	Atp6v1f	1145	1127	1084	707	1543	1490	1545	1478
ENSMUSG00000004296	Il12b	0	0	0	3	0	1	1	1
ENSMUSG00000004317	Clcn5	13690	12585	9137	6599	17137	15699	12696	11719
ENSMUSG00000004319	Clcn3	2623	2416	2768	2012	2042	1866	1945	1849
ENSMUSG00000004328	Hif3a	0	0	0	0	0	0	1	1
ENSMUSG00000004341	Gpx6	0	0	0	0	0	0	1	0
ENSMUSG00000004344	Gpx5	0	0	0	0	0	0	0	0
ENSMUSG00000004347	Pde1c	1	0	4	1	1	1	4	5
ENSMUSG00000004356	Utp20	5152	5004	8486	4910	3126	3044	2830	2465
ENSMUSG00000004359	Spic	0	0	0	0	0	0	0	0
ENSMUSG00000004360	9330159F19Rik	1605	1345	425	385	1321	1080	699	681
ENSMUSG00000004364	Cul3	6074	5965	7341	6087	7151	6281	5856	5692
ENSMUSG00000004366	Sst	0	0	0	0	0	0	0	0
ENSMUSG00000004371	Il11	21	25	49	28	27	20	27	33
ENSMUSG00000004383	Large1	2021	1888	1809	1289	3213	3057	2716	2526
ENSMUSG00000004393	Ddx56	1563	1473	2425	2047	1441	1271	1238	1183
ENSMUSG00000004394	Tmed4	2119	2140	2269	1615	2738	2483	2923	2815
ENSMUSG00000004415	Col26a1	10	9	0	3	59	48	51	46
ENSMUSG00000004446	Bid	2855	2883	4341	2884	2723	2182	2286	2033
ENSMUSG00000004451	Ralb	4199	4090	3520	2707	2528	2319	2735	2492
ENSMUSG00000004455	Ppp1cc	2069	2000	2683	1947	1236	1135	1278	1330
ENSMUSG00000004460	Dnajb11	4237	4248	4983	4236	5083	4790	6525	6557
ENSMUSG00000004462	Tbccd1	846	877	853	623	1233	980	884	928
ENSMUSG00000004473	Clec11a	2	4	0	3	5	0	6	1
ENSMUSG00000004500	Zfp324	417	419	505	290	243	238	227	209
ENSMUSG00000004508	Gab2	858	728	737	500	2228	1813	1440	1528
ENSMUSG00000004530	Coro1c	9367	8695	9958	8740	3583	2941	4412	4177
ENSMUSG00000004535	Tax1bp1	7808	7240	7648	6029	7104	6217	6283	6053
ENSMUSG00000004540	Psg17	0	0	0	0	0	1	4	1
ENSMUSG00000004542	Psg19	0	0	0	0	0	0	0	0
ENSMUSG00000004552	Ctse	1	0	0	0	0	0	0	0
ENSMUSG00000004558	Ndrg2	281	275	570	254	238	173	604	734
ENSMUSG00000004561	Mettl17	536	486	565	528	548	378	396	468
ENSMUSG00000004562	Arhgef40	7470	6716	5295	5079	3622	2889	3953	3857
ENSMUSG00000004565	Pnpla6	1414	1328	1583	1217	1423	1091	1214	1212
ENSMUSG00000004567	Mcoln1	2052	1889	1674	1366	2483	1888	1843	1781
ENSMUSG00000004568	Arhgef18	2110	1850	2542	1471	1659	1297	1537	1371
ENSMUSG00000004591	Pkn2	5406	4960	6380	4704	4398	3754	3708	3347
ENSMUSG00000004609	Cd33	4	5	1	3	2	3	3	7
ENSMUSG00000004610	Etfb	1878	1800	1832	1653	1765	1736	1995	1925
ENSMUSG00000004612	Nkg7	0	0	0	0	0	0	0	0
ENSMUSG00000004626	Stxbp2	732	589	679	609	322	196	375	348
ENSMUSG00000004630	Pcp2	0	0	0	0	0	0	0	0
ENSMUSG00000004631	Sgce	1696	1662	965	717	1089	975	1166	1098
ENSMUSG00000004633	Chn2	697	656	636	605	410	415	453	499
ENSMUSG00000004637	Wwox	175	150	167	114	195	197	269	214
ENSMUSG00000004642	Slbp	1746	1849	2544	2107	574	533	694	706
ENSMUSG00000004651	Tyr	0	0	0	0	0	0	0	0
ENSMUSG00000004654	Ghrhr	0	0	0	0	0	0	0	0
ENSMUSG00000004655	Aqp1	15168	15080	11562	9291	4377	3689	2970	2774
ENSMUSG00000004661	Arid3b	110	125	101	63	114	76	96	89
ENSMUSG00000004665	Cnn2	11524	10949	12327	9406	3557	3332	6887	6611
ENSMUSG00000004667	Polr2e	3449	3553	5042	3621	2894	2791	2709	2703
ENSMUSG00000004668	Abca13	0	4	27	8	4	1	5	3
ENSMUSG00000004677	Myo9b	6431	5641	5518	4448	3845	3060	3802	3425
ENSMUSG00000004698	Hdac9	321	237	95	157	592	521	592	746
ENSMUSG00000004707	Ly9	0	0	0	0	0	0	0	0
ENSMUSG00000004709	Cd244a	0	0	0	1	1	0	0	0
ENSMUSG00000004730	Adgre1	0	0	0	0	1	0	0	0
ENSMUSG00000004748	Mtfp1	99	106	116	98	112	93	95	111
ENSMUSG00000004768	Rab23	1897	1721	2164	1332	808	669	858	835
ENSMUSG00000004771	Rab11a	2617	2747	2700	2009	2078	1984	2038	1966
ENSMUSG00000004788	Eif2b2	2648	2470	3143	2439	2809	2475	2798	2726
ENSMUSG00000004789	Dlst	9187	8785	10422	8530	10563	9068	8629	8403
ENSMUSG00000004791	Pgf	923	782	647	609	453	336	656	511
ENSMUSG00000004798	Ulk2	2685	2626	2123	1618	2299	2083	2370	2078
ENSMUSG00000004814	Ccl24	0	0	0	0	1	0	0	1
ENSMUSG00000004815	Dgkq	750	661	804	559	595	369	397	380
ENSMUSG00000004821	Tmed11	0	0	0	0	0	0	0	0
ENSMUSG00000004837	Grap	1	2	2	0	2	1	3	0
ENSMUSG00000004842	Pou1f1	0	0	0	0	0	0	0	0
ENSMUSG00000004843	Chmp2b	2181	2154	2486	1787	1823	1594	1791	1736
ENSMUSG00000004846	Plod3	5578	5265	6552	4335	3766	3068	3962	3742
ENSMUSG00000004849	Ap1s1	5409	5525	7217	5061	2030	1833	2545	2423
ENSMUSG00000004864	Mapk13	0	0	3	0	2	0	0	1
ENSMUSG00000004865	Srpk1	3159	3048	5062	3977	2138	1723	1871	1845
ENSMUSG00000004872	Pax3	2	5	3	4	0	1	2	2
ENSMUSG00000004880	Lbr	2139	2187	3772	3093	949	847	1213	1057
ENSMUSG00000004885	Crabp2	1136	1150	682	485	1704	1551	1806	1601
ENSMUSG00000004891	Nes	55500	48321	54529	42877	73422	64402	95060	93442
ENSMUSG00000004892	Bcan	2	0	0	0	0	0	0	1
ENSMUSG00000004894	Hapln2	0	0	0	0	0	0	0	0
ENSMUSG00000004895	Prcc	2039	2003	2515	1835	2513	2161	2077	2033
ENSMUSG00000004896	Rrnad1	497	493	561	481	495	437	415	462
ENSMUSG00000004897	Hdgf	17675	17348	25230	20039	13788	12188	13392	13367
ENSMUSG00000004902	Slc25a18	5	3	1	2	7	6	8	3
ENSMUSG00000004929	Thop1	2270	2267	3380	2536	5060	4560	4800	5163
ENSMUSG00000004931	Apba3	1746	1666	2284	1584	2126	1902	2034	2012
ENSMUSG00000004933	Matk	16	6	9	5	23	10	14	17
ENSMUSG00000004934	Pias4	1603	1653	1719	1248	1965	1711	1597	1608
ENSMUSG00000004936	Map2k1	2841	2773	3101	2477	3338	3015	3831	3880
ENSMUSG00000004937	Sgta	4924	4717	5653	3814	5978	5145	5150	5031
ENSMUSG00000004939	Nmrk2	19	12	2	0	483	443	707	748
ENSMUSG00000004945	Tmem242	1528	1559	1841	1535	1550	1460	1776	1856
ENSMUSG00000004947	Dtx2	1631	1562	1658	903	1663	1516	1228	1113
ENSMUSG00000004948	Zp3	0	0	0	1	0	0	0	1
ENSMUSG00000004951	Hspb1	11199	11000	12422	7844	7802	7412	6623	6966
ENSMUSG00000004952	Rasa4	2150	2073	2745	2259	968	679	1332	1462
ENSMUSG00000004961	Syt5	4	8	3	8	3	2	5	8
ENSMUSG00000004980	Hnrnpa2b1	30283	29393	43338	38620	19247	15754	21758	22570
ENSMUSG00000004988	Fxyd4	0	0	0	0	0	0	0	0
ENSMUSG00000004994	Ccdc130	444	378	410	267	628	508	441	451
ENSMUSG00000004996	Mri1	463	393	529	423	254	248	309	245
ENSMUSG00000005034	Prkacb	3778	3557	3392	2688	3696	3148	3330	3009
ENSMUSG00000005043	Sgsh	796	690	483	367	854	654	661	656
ENSMUSG00000005045	Chd5	12	18	31	12	97	72	55	63
ENSMUSG00000005054	Cstb	3554	3630	4455	2647	2248	2136	2120	1894
ENSMUSG00000005057	Sh2b2	490	402	512	294	409	330	360	359
ENSMUSG00000005069	Pex5	2380	2242	3160	2598	2243	2090	2315	2233
ENSMUSG00000005078	Jkamp	1024	1089	1084	860	982	893	1071	973
ENSMUSG00000005087	Cd44	36060	34899	27698	21602	34473	29578	22762	22751
ENSMUSG00000005089	Slc1a2	0	1	8	1	1	2	1	0
ENSMUSG00000005102	Eif2ak4	1365	1212	1643	1140	691	554	740	752
ENSMUSG00000005103	Wdr1	20408	19830	24852	16578	10947	9391	12031	11086
ENSMUSG00000005107	Slc2a9	68	51	86	89	10	16	35	41
ENSMUSG00000005124	Ccn4	6087	5670	8061	5429	3415	3095	7719	6636
ENSMUSG00000005125	Ndrg1	5376	5372	4172	2034	6833	6027	4174	4382
ENSMUSG00000005131	4930550C14Rik	2	2	1	2	5	6	6	12
ENSMUSG00000005142	Man2b1	1631	1516	1542	1121	844	685	940	875
ENSMUSG00000005148	Klf5	1310	1325	3074	1632	5736	5006	4222	4701
ENSMUSG00000005150	Wdr83	598	623	628	563	661	588	671	624
ENSMUSG00000005161	Prdx2	7516	7428	7655	5751	5614	5193	5914	5552
ENSMUSG00000005198	Polr2a	13766	12831	18065	12587	12424	11045	13207	11241
ENSMUSG00000005202	Shbg	0	0	0	0	1	0	1	0
ENSMUSG00000005204	Senp3	2918	2928	4290	3070	2825	2490	2567	2461
ENSMUSG00000005220	Corin	0	0	0	0	0	0	0	0
ENSMUSG00000005225	Plekha8	1128	1141	1341	950	657	565	623	567
ENSMUSG00000005232	G6pc2	0	0	0	0	0	0	0	0
ENSMUSG00000005233	Spc25	1975	1953	2472	2020	239	204	717	658
ENSMUSG00000005237	Dnah2	12	15	4	1	13	10	23	25
ENSMUSG00000005251	Ripk4	0	0	0	1	1	1	1	1
ENSMUSG00000005262	Ufd1	2289	2333	2496	2246	2364	2072	2388	2322
ENSMUSG00000005267	Zfp287	299	244	268	202	145	138	138	132
ENSMUSG00000005268	Prlr	1	2	2	3	1	5	2	0
ENSMUSG00000005299	Letm1	3024	2954	3733	2680	2863	2627	2538	2554
ENSMUSG00000005312	Ubqln1	6639	6504	8966	6264	6129	5426	5896	5483
ENSMUSG00000005320	Fgfr4	55	39	15	9	112	92	137	142
ENSMUSG00000005338	Cadm3	1	4	1	1	0	2	2	4
ENSMUSG00000005339	Fcer1a	0	0	0	0	0	0	0	0
ENSMUSG00000005354	Txn2	3717	3890	6061	4378	3782	3478	3370	3365
ENSMUSG00000005355	Casp14	0	1	0	4	0	0	1	0
ENSMUSG00000005357	Slc1a6	2	0	0	1	0	2	5	2
ENSMUSG00000005360	Slc1a3	402	362	69	40	128	123	66	47
ENSMUSG00000005362	Crbn	1434	1377	1281	1144	2054	1947	1738	1662
ENSMUSG00000005364	Il5ra	0	0	0	0	0	0	0	0
ENSMUSG00000005370	Msh6	2425	2303	4231	3316	845	751	953	937
ENSMUSG00000005371	Fbxo11	3538	3340	3440	2725	3864	3224	3271	3251
ENSMUSG00000005373	Mlxipl	0	0	0	0	0	1	0	1
ENSMUSG00000005374	Tbl2	1705	1675	2132	1481	1238	1131	1448	1392
ENSMUSG00000005378	Bud23	892	924	1350	1085	668	614	745	746
ENSMUSG00000005397	Nid1	62973	59652	81080	27112	10029	8209	12802	10894
ENSMUSG00000005410	Mcm5	3571	3506	6316	6026	311	242	855	746
ENSMUSG00000005413	Hmox1	1479	1585	3821	1586	1796	1580	1360	1337
ENSMUSG00000005417	Mprip	20792	19042	27976	21774	17268	14851	19396	19044
ENSMUSG00000005442	Cic	6655	6195	6283	4355	5381	4530	4870	4616
ENSMUSG00000005447	Pafah1b3	811	733	628	594	398	381	582	654
ENSMUSG00000005465	Il27ra	27	17	24	11	5	3	7	5
ENSMUSG00000005469	Prkaca	4433	4479	4471	3549	9486	8698	7911	8187
ENSMUSG00000005470	Asf1b	1324	1314	2161	1767	191	148	397	354
ENSMUSG00000005474	Myl10	3	1	6	3	2	5	1	1
ENSMUSG00000005481	Ddx39	4404	4624	9710	6807	2865	2389	2824	2539
ENSMUSG00000005483	Dnajb1	2465	2583	3652	2127	1558	1376	1508	1483
ENSMUSG00000005493	Msh4	8	0	8	11	2	0	2	4
ENSMUSG00000005501	Usp40	2202	2142	2387	1738	1916	1582	1880	1663
ENSMUSG00000005503	Evx1	0	0	0	0	0	0	0	0
ENSMUSG00000005505	Kbtbd4	1139	1102	1375	837	1138	935	978	874
ENSMUSG00000005506	Celf1	6580	6187	8203	6177	7687	6204	6069	5974
ENSMUSG00000005510	Ndufs3	1276	1280	1358	1053	1656	1637	1599	1684
ENSMUSG00000005514	Por	4057	4011	5305	3464	2532	2370	2661	2790
ENSMUSG00000005533	Igf1r	2817	2726	2594	1881	2753	2413	2408	2032
ENSMUSG00000005534	Insr	2243	2007	1626	1131	2954	2668	2073	1926
ENSMUSG00000005540	Fcer2a	0	0	0	0	0	0	0	0
ENSMUSG00000005547	Cyp2a5	0	0	0	0	0	0	0	0
ENSMUSG00000005553	Atp4a	0	0	0	0	0	0	0	0
ENSMUSG00000005566	Trim28	10380	10292	14931	11286	7426	6320	7101	6394
ENSMUSG00000005575	Ube2m	4564	4790	6274	4948	3541	3267	3915	3961
ENSMUSG00000005580	Adcy9	1195	1099	714	437	1065	986	804	811
ENSMUSG00000005583	Mef2c	455	389	262	196	7579	6484	4724	5296
ENSMUSG00000005609	Ctr9	2672	2415	3382	2310	2274	1974	2194	2221
ENSMUSG00000005610	Eif4g2	52142	51939	66875	50315	46691	41586	48638	46170
ENSMUSG00000005611	Mrvi1	6	0	10	2	36	35	53	66
ENSMUSG00000005615	Pcyt1a	4218	3944	4000	3199	5137	4627	4089	3705
ENSMUSG00000005621	Zfp592	1579	1386	1532	1119	1667	1353	1128	1117
ENSMUSG00000005625	Psmd4	5230	5177	6058	5288	6241	5766	5781	5869
ENSMUSG00000005628	Tmod4	24	34	40	33	59	33	27	42
ENSMUSG00000005640	Insrr	0	0	0	0	0	0	1	0
ENSMUSG00000005649	Cabp5	1	0	0	0	0	1	0	0
ENSMUSG00000005656	Snx6	4944	4805	5201	4057	3826	3445	3526	3360
ENSMUSG00000005667	Mthfd2	2098	2102	4008	2989	4755	4622	5222	5304
ENSMUSG00000005672	Kit	0	0	0	0	0	0	0	0
ENSMUSG00000005674	Tomm40l	1291	1319	1347	1168	933	841	1031	992
ENSMUSG00000005677	Nr1i3	2	2	1	0	0	0	0	1
ENSMUSG00000005681	Apoa2	0	0	0	0	0	0	0	0
ENSMUSG00000005682	Pan2	1154	1054	1175	1158	1150	745	841	913
ENSMUSG00000005683	Cs	16904	16462	20351	15047	13805	12171	13425	12690
ENSMUSG00000005686	Ampd3	1359	1289	2742	809	1506	1255	1525	1363
ENSMUSG00000005687	Bcas2	2445	2317	3105	2667	2137	1879	2268	2227
ENSMUSG00000005696	Sh2d1a	0	0	0	0	0	0	0	0
ENSMUSG00000005698	Ctcf	4035	3852	4882	3753	3019	2579	2670	2485
ENSMUSG00000005699	Pard6a	142	139	137	91	171	132	163	146
ENSMUSG00000005705	Agrp	3	2	4	2	10	9	4	10
ENSMUSG00000005716	Pvalb	4	2	1	0	136	129	249	231
ENSMUSG00000005718	Tfap4	482	468	769	702	132	92	98	96
ENSMUSG00000005732	Ranbp1	7143	7348	12255	10800	2641	2536	3365	3419
ENSMUSG00000005763	Cd247	2	2	0	0	3	0	1	0
ENSMUSG00000005774	Rfx5	516	477	354	269	425	339	409	409
ENSMUSG00000005779	Psmb4	5828	5835	7422	6216	5079	4868	6006	5922
ENSMUSG00000005800	Mmp8	0	1	0	0	1	0	0	0
ENSMUSG00000005802	Slc30a4	14212	14703	13449	10828	7599	7043	7983	7280
ENSMUSG00000005803	Sqor	1324	1318	1221	495	607	591	529	473
ENSMUSG00000005804	Bloc1s6	1850	1821	1856	1458	1688	1451	1475	1415
ENSMUSG00000005813	Metap1	2547	2655	3543	2624	2500	2215	2135	2100
ENSMUSG00000005823	Gpr108	1754	1724	1709	1173	2179	2046	2003	1975
ENSMUSG00000005824	Tnfsf14	0	0	0	0	0	0	0	0
ENSMUSG00000005836	Gata6	23	18	17	17	7	19	22	13
ENSMUSG00000005846	Rsl1d1	4894	4920	8079	6521	4822	4124	4037	3791
ENSMUSG00000005864	Cnga2	0	0	0	0	1	1	0	3
ENSMUSG00000005871	Apc	6604	6059	6637	4069	7322	6853	5327	4887
ENSMUSG00000005873	Reep5	9259	9018	8621	6483	7421	6794	8762	8869
ENSMUSG00000005881	Ergic3	3722	3816	2915	2131	3733	3447	3789	3636
ENSMUSG00000005882	Uqcc1	1128	1160	1500	1111	2452	2264	1808	1895
ENSMUSG00000005883	Spo11	0	0	0	0	0	0	0	0
ENSMUSG00000005886	Ncoa2	2503	2169	1966	1488	3776	3448	3154	2667
ENSMUSG00000005891	Prl4a1	0	0	0	0	0	0	0	0
ENSMUSG00000005892	Trh	0	0	0	0	0	1	0	0
ENSMUSG00000005893	Nr2c2	3190	3059	3173	2273	2376	2031	2226	2073
ENSMUSG00000005897	Nr2c1	1078	1047	894	581	968	834	786	678
ENSMUSG00000005899	Smpd4	1639	1512	2328	1948	1628	1263	1319	1328
ENSMUSG00000005907	Pex1	560	530	572	408	694	553	550	540
ENSMUSG00000005917	Otx1	86	82	84	64	56	44	47	46
ENSMUSG00000005936	Kctd20	3269	3151	3297	2694	3270	2808	2944	2768
ENSMUSG00000005947	Itgae	3	3	0	2	1	4	3	4
ENSMUSG00000005949	Ctns	979	872	641	335	1707	1270	1045	915
ENSMUSG00000005950	P2rx5	157	142	81	51	503	422	435	471
ENSMUSG00000005951	Shpk	50	39	22	23	63	47	36	39
ENSMUSG00000005952	Trpv1	0	0	0	0	6	2	4	6
ENSMUSG00000005958	Ephb3	879	801	851	407	3895	3241	3083	2976
ENSMUSG00000005968	Tuft1	543	491	554	444	764	635	587	716
ENSMUSG00000005973	Rcn1	11959	11407	11780	9479	7220	6343	9257	8583
ENSMUSG00000005980	Dnase1	0	0	0	0	0	0	0	0
ENSMUSG00000005981	Trap1	3469	3420	4829	3712	2888	2300	3083	2923
ENSMUSG00000005982	Naa60	1602	1580	1628	1241	1369	1250	1343	1118
ENSMUSG00000005983	1700037C18Rik	86	94	88	75	62	48	90	99
ENSMUSG00000005986	Ankrd13d	110	131	80	103	93	61	99	73
ENSMUSG00000005994	Tyrp1	2	0	1	0	0	0	0	0
ENSMUSG00000006005	Tpr	14505	13249	18497	11093	10323	9263	10185	9003
ENSMUSG00000006007	Pdc	0	0	3	1	0	0	0	0
ENSMUSG00000006010	Odr4	1781	1750	1609	1378	2102	1772	1955	1878
ENSMUSG00000006014	Prg4	140	116	113	41	83	61	76	70
ENSMUSG00000006019	Dhx34	912	888	995	823	589	387	470	524
ENSMUSG00000006021	Kptn	274	292	261	272	253	217	309	321
ENSMUSG00000006024	Napa	3568	3390	3845	2848	4352	3765	3886	3681
ENSMUSG00000006050	Sra1	1190	1215	1307	1043	1062	957	1119	1094
ENSMUSG00000006056	Calcoco2	4	2	4	4	1	0	1	0
ENSMUSG00000006057	Atp5g1	1482	1603	2093	1758	1880	1873	1828	1824
ENSMUSG00000006058	Snf8	1835	1780	2248	1677	1558	1415	1738	1555
ENSMUSG00000006095	Tbcb	1757	1711	1759	1448	1279	1334	1603	1492
ENSMUSG00000006127	Inpp5k	872	810	618	513	1071	861	1032	945
ENSMUSG00000006134	Crkl	3262	3128	4197	2701	3613	3181	2828	2722
ENSMUSG00000006143	Upk3bl	4	3	8	4	0	0	1	1
ENSMUSG00000006154	Eps8l1	5	6	5	0	3	5	12	5
ENSMUSG00000006169	Clint1	4953	4751	5389	4173	4857	4440	4587	4290
ENSMUSG00000006179	Prss16	15	12	36	23	4	3	10	10
ENSMUSG00000006191	Cdkal1	468	440	618	514	561	510	510	472
ENSMUSG00000006200	Rhox6	1	0	0	0	0	0	0	0
ENSMUSG00000006204	Cdcp3	31	41	34	20	4	3	14	11
ENSMUSG00000006205	Htra1	6494	6596	8725	4888	2105	1822	3174	2945
ENSMUSG00000006215	Zbtb17	1142	1100	1568	1039	1272	1107	1149	1105
ENSMUSG00000006216	Clcnkb	4	2	1	1	7	8	11	7
ENSMUSG00000006218	Fam131c	29	28	60	23	11	11	18	14
ENSMUSG00000006219	Fblim1	2837	2697	3535	2204	1761	1478	2025	1893
ENSMUSG00000006221	Hspb7	23	21	11	10	1676	1548	2556	3182
ENSMUSG00000006235	Epor	141	107	68	62	119	88	105	115
ENSMUSG00000006241	Ccdc159	39	39	32	25	59	36	60	68
ENSMUSG00000006262	Mob1b	3052	3000	3911	2434	4048	3539	2416	2258
ENSMUSG00000006269	Atp6v1b1	0	0	0	0	0	0	0	0
ENSMUSG00000006270	Vax1	0	0	0	0	0	0	0	0
ENSMUSG00000006273	Atp6v1b2	6120	6085	5483	3706	6213	5489	4513	4125
ENSMUSG00000006276	Eps15l1	1958	1859	2047	1642	1908	1520	1727	1661
ENSMUSG00000006281	Tep1	2118	1927	1766	1031	1729	1499	1693	1502
ENSMUSG00000006288	Ttc5	990	956	975	846	844	726	945	1025
ENSMUSG00000006289	Osgep	769	795	612	638	797	711	852	808
ENSMUSG00000006299	Aamp	5037	4943	5056	3964	5860	5195	5774	5571
ENSMUSG00000006301	Tmbim1	4154	4100	3344	2467	6707	5661	5814	5827
ENSMUSG00000006304	Arpc2	13866	13774	14507	11294	9709	9010	10139	10290
ENSMUSG00000006307	Kmt2b	2583	2252	2927	1941	2136	1729	1694	1653
ENSMUSG00000006310	Zbtb32	2	0	4	0	0	4	0	0
ENSMUSG00000006311	Etv2	0	0	0	0	0	0	0	0
ENSMUSG00000006313	Upk1a	8	10	7	3	12	13	14	12
ENSMUSG00000006315	Tmem147	943	1018	1282	1000	1158	1144	1244	1090
ENSMUSG00000006333	Rps9	14881	14976	19892	16523	10085	9424	12120	11554
ENSMUSG00000006335	Tfpt	415	396	535	411	458	465	416	387
ENSMUSG00000006342	Susd2	13	3	9	1	36	21	16	20
ENSMUSG00000006344	Ggt5	3	2	1	0	5	5	4	3
ENSMUSG00000006345	Ggt1	2	1	3	2	3	1	4	2
ENSMUSG00000006356	Crip2	15678	15765	18389	14452	19151	17395	17553	17686
ENSMUSG00000006360	Crip1	8669	8817	4821	4469	5028	4459	5279	5119
ENSMUSG00000006362	Cbfa2t3	30	15	4	5	1069	801	776	839
ENSMUSG00000006369	Fbln1	1705	1687	1628	1262	309	224	492	467
ENSMUSG00000006373	Pgrmc1	3980	4126	5540	3493	2005	1785	1876	1777
ENSMUSG00000006378	Gcat	373	405	642	659	189	169	206	213
ENSMUSG00000006386	Tek	9	7	10	5	24	15	33	62
ENSMUSG00000006389	Mpl	0	0	0	0	0	0	0	0
ENSMUSG00000006390	Elovl1	3239	3166	3511	2813	2715	2516	2673	2391
ENSMUSG00000006392	Med8	1574	1472	2016	1671	1354	1310	1322	1347
ENSMUSG00000006398	Cdc20	4957	4967	7667	6179	390	376	1235	1119
ENSMUSG00000006403	Adamts4	901	853	551	464	3039	2532	3907	3475
ENSMUSG00000006411	Nectin4	5	2	22	7	16	14	10	11
ENSMUSG00000006412	Pfdn2	1929	1842	2774	2045	2160	2059	2251	2246
ENSMUSG00000006418	Rnf114	1085	1250	1475	974	1074	1013	893	918
ENSMUSG00000006423	C330007P06Rik	1481	1437	1435	1165	1243	1127	1158	1129
ENSMUSG00000006435	Neurl1a	3130	2885	1671	1326	6999	6301	5882	6113
ENSMUSG00000006442	Srm	1904	2134	4294	3361	813	745	935	841
ENSMUSG00000006445	Epha2	4757	4852	11478	6287	2041	1739	3120	2741
ENSMUSG00000006456	Rbm14	2147	2279	3209	2532	1389	1269	1308	1176
ENSMUSG00000006457	Actn3	3647	3669	1686	1679	26357	24161	29038	30752
ENSMUSG00000006462	A530013C23Rik	8	1	8	4	6	7	10	6
ENSMUSG00000006463	Zdhhc24	432	471	429	223	638	536	518	530
ENSMUSG00000006464	Bbs1	540	542	557	314	659	551	594	623
ENSMUSG00000006469	Slc34a3	0	0	0	0	0	0	0	0
ENSMUSG00000006471	Ndor1	1008	897	1075	896	1192	809	833	818
ENSMUSG00000006476	Nsmf	1877	1707	1611	1518	1244	926	1213	1344
ENSMUSG00000006488	Prl7a1	3	0	3	4	0	1	3	1
ENSMUSG00000006490	Prl8a9	0	0	1	0	0	0	0	0
ENSMUSG00000006494	Pdk1	553	493	328	372	1498	1355	3131	3870
ENSMUSG00000006498	Ptbp1	11209	11517	18562	14446	4201	3199	4532	4327
ENSMUSG00000006517	Mvd	549	564	658	637	1362	1198	1600	1359
ENSMUSG00000006519	Cyba	0	1	0	0	0	0	0	0
ENSMUSG00000006522	Itih3	4	2	5	3	0	0	4	7
ENSMUSG00000006526	Stimate	1300	1276	929	918	477	412	565	458
ENSMUSG00000006527	Sfmbt1	2057	2018	1876	1250	1312	1196	860	720
ENSMUSG00000006529	Itih1	1	3	1	0	4	3	11	15
ENSMUSG00000006538	Ihh	4	6	5	4	5	10	6	5
ENSMUSG00000006542	Prkag3	50	39	52	17	3178	2373	2640	3059
ENSMUSG00000006546	Cryba2	0	0	0	0	0	0	0	3
ENSMUSG00000006567	Atp7b	1	0	2	1	8	6	7	12
ENSMUSG00000006570	Defb2	0	0	0	0	0	0	0	0
ENSMUSG00000006574	Slc4a1	0	2	0	0	8	5	3	4
ENSMUSG00000006575	Rundc3a	84	102	40	56	222	171	260	316
ENSMUSG00000006576	Slc4a3	559	523	356	319	4157	2426	2671	3853
ENSMUSG00000006585	Cdt1	1609	1560	2387	2098	324	241	350	322
ENSMUSG00000006586	Runx1t1	16	10	12	12	28	24	27	23
ENSMUSG00000006587	Snai3	0	0	1	0	37	32	21	33
ENSMUSG00000006589	Aprt	2821	2883	4758	3746	1296	1234	1449	1333
ENSMUSG00000006599	Gtf2h1	2582	2590	3683	2528	3094	2627	2389	2247
ENSMUSG00000006611	Hfe	39	39	32	29	12	8	22	17
ENSMUSG00000006641	Slc5a6	456	481	926	644	873	745	784	788
ENSMUSG00000006642	Tcf23	24	13	34	3	36	28	34	51
ENSMUSG00000006649	Nphs1	0	0	0	0	0	0	0	0
ENSMUSG00000006651	Aplp1	163	146	155	77	101	96	180	176
ENSMUSG00000006673	Qrich1	3574	3511	3945	3361	3672	2979	2778	2633
ENSMUSG00000006675	P4htm	46	50	51	39	34	24	20	18
ENSMUSG00000006676	Usp19	5232	4798	5616	4031	6864	5708	5525	5288
ENSMUSG00000006678	Pola1	1955	1848	2560	2232	350	270	675	581
ENSMUSG00000006699	Cdc42	17662	17857	18104	15102	15729	14337	15505	15018
ENSMUSG00000006705	Pknox1	1282	1238	1284	1126	1067	949	1036	927
ENSMUSG00000006711	D130043K22Rik	4	1	4	2	0	1	3	2
ENSMUSG00000006715	Gmnn	1262	1248	1646	1635	157	140	349	321
ENSMUSG00000006717	Acot13	780	727	849	484	973	921	842	792
ENSMUSG00000006720	Zfp184	145	132	221	123	113	84	111	108
ENSMUSG00000006724	Cyp27b1	22	15	36	20	53	43	24	21
ENSMUSG00000006728	Cdk4	13649	13404	15486	12206	6823	5933	7973	7051
ENSMUSG00000006731	B4galnt1	1659	1564	1224	722	1080	847	513	487
ENSMUSG00000006732	Mettl1	627	622	917	815	425	359	353	363
ENSMUSG00000006736	Tspan31	3965	3869	4161	2854	3214	2895	3312	3026
ENSMUSG00000006740	Kif5b	13641	12865	15054	10811	21876	19528	18542	17509
ENSMUSG00000006763	Saal1	624	704	902	711	468	435	453	460
ENSMUSG00000006764	Tph2	22	7	13	13	5	2	10	7
ENSMUSG00000006777	Krt23	0	0	1	0	0	0	0	0
ENSMUSG00000006782	Cnp	987	978	619	497	961	915	884	953
ENSMUSG00000006784	Ttc25	13	8	4	3	47	22	31	43
ENSMUSG00000006800	Sulf2	1720	1433	1454	446	1675	1319	1890	1280
ENSMUSG00000006818	Sod2	2317	2346	2858	2202	3310	2985	3049	2938
ENSMUSG00000006850	Tmco6	212	230	156	139	154	149	168	148
ENSMUSG00000006906	Stambp	856	768	711	564	913	793	791	704
ENSMUSG00000006920	Ezh1	1813	1658	1112	716	2508	2016	1736	1589
ENSMUSG00000006930	Hap1	15	11	36	22	6	8	14	12
ENSMUSG00000006931	P3h4	4277	4176	3831	3353	3915	3636	4525	4585
ENSMUSG00000006932	Ctnnb1	27105	25741	28342	19215	21306	18237	20748	18621
ENSMUSG00000006941	Eif1b	922	843	1094	814	803	784	843	845
ENSMUSG00000006948	Klk4	0	0	0	1	0	0	0	1
ENSMUSG00000006958	Chrd	194	159	71	57	869	662	987	1203
ENSMUSG00000006998	Psmd2	15247	14645	21907	16547	13557	12138	15094	14410
ENSMUSG00000007021	Syngr3	23	19	22	19	14	6	13	13
ENSMUSG00000007029	Vars	6118	6001	12092	9421	4562	3714	4831	4385
ENSMUSG00000007030	Vwa7	3	4	7	6	0	3	4	2
ENSMUSG00000007033	Hspa1l	22	27	12	19	58	61	46	42
ENSMUSG00000007034	Slc44a4	7	7	0	0	311	293	519	554
ENSMUSG00000007035	Msh5	64	52	74	45	42	28	24	38
ENSMUSG00000007036	Abhd16a	1537	1480	1219	991	1299	1139	1279	1309
ENSMUSG00000007038	Neu1	1228	1161	1420	707	1701	1493	1670	1659
ENSMUSG00000007039	Ddah2	3312	2966	1305	1650	3564	3406	3950	4089
ENSMUSG00000007041	Clic1	18811	18741	20349	16030	7387	6762	9345	9153
ENSMUSG00000007050	Lsm2	1186	1181	1818	1580	422	355	535	490
ENSMUSG00000007080	Pole	1716	1537	2324	1889	211	183	461	410
ENSMUSG00000007097	Atp1a2	89	92	51	21	4705	4195	4764	5910
ENSMUSG00000007107	Atp1a4	1	0	0	0	3	7	4	4
ENSMUSG00000007122	Casq1	71	63	12	0	2035	1913	2919	3853
ENSMUSG00000007207	Stx1a	313	251	364	277	225	161	154	187
ENSMUSG00000007209	Ceacam9	0	0	0	0	0	0	0	0
ENSMUSG00000007216	Zfp775	225	219	158	121	171	157	148	140
ENSMUSG00000007279	Scube2	3	0	0	6	4	5	4	2
ENSMUSG00000007338	Mrpl49	1463	1445	2075	1484	1351	1287	1296	1341
ENSMUSG00000007379	Dennd2c	198	205	298	227	381	338	310	322
ENSMUSG00000007411	Mark3	3948	3706	4595	3720	4719	4025	4056	4016
ENSMUSG00000007415	Gatad1	3675	3930	4805	3698	2349	2220	2603	2528
ENSMUSG00000007440	Pcdha11	1	0	0	1	7	0	8	2
ENSMUSG00000007457	2310003L06Rik	0	0	0	0	0	0	0	0
ENSMUSG00000007458	M6pr	4435	4402	5689	4077	3823	3284	4059	3832
ENSMUSG00000007476	Lrrc8a	1856	1711	2043	1302	1172	981	1180	1171
ENSMUSG00000007480	Mc5r	0	0	0	2	2	1	2	2
ENSMUSG00000007564	Ppp2r1a	8695	8502	9505	7785	8634	7272	8434	7986
ENSMUSG00000007570	Fance	900	873	1077	854	531	436	542	505
ENSMUSG00000007589	Tinf2	952	944	1182	1064	474	338	476	418
ENSMUSG00000007591	Tssk4	18	10	9	10	3	8	4	6
ENSMUSG00000007594	Hapln4	39	54	69	28	128	102	153	111
ENSMUSG00000007603	Dus3l	1152	1050	1418	1279	1184	911	947	966
ENSMUSG00000007610	Gtpbp3	770	764	889	751	568	478	564	481
ENSMUSG00000007613	Tgfbr1	2383	2354	2424	1739	3070	2544	1826	1423
ENSMUSG00000007617	Homer1	1353	1175	1309	966	1413	1304	1388	1369
ENSMUSG00000007646	Rad51c	332	314	442	342	112	86	160	139
ENSMUSG00000007653	Gabrb2	31	39	18	13	22	21	34	20
ENSMUSG00000007655	Cav1	8333	9967	6659	4713	1357	1142	2649	2251
ENSMUSG00000007656	Arpp19	3406	3404	3841	3194	2847	2499	2990	2962
ENSMUSG00000007659	Bcl2l1	1953	1933	3270	1704	2442	2123	2205	2016
ENSMUSG00000007670	Khsrp	7606	7164	10381	8593	5172	4092	5315	5169
ENSMUSG00000007682	Dio2	528	479	453	168	1909	1628	1234	1419
ENSMUSG00000007721	Ccdc124	2738	2591	3406	2995	2331	2124	2493	2540
ENSMUSG00000007739	Cct4	11042	11319	16912	13397	10426	9459	9647	9406
ENSMUSG00000007777	0610009B22Rik	486	495	477	338	614	459	544	550
ENSMUSG00000007783	Cpt1c	482	493	514	306	410	244	344	320
ENSMUSG00000007805	Twist2	1042	1193	1129	899	154	142	221	158
ENSMUSG00000007812	Zfp655	1861	1612	1875	1384	1617	1595	1188	1144
ENSMUSG00000007815	Rhoa	13262	13616	13000	10912	10335	9523	10016	9856
ENSMUSG00000007817	Zmiz1	6901	6418	6772	4614	4820	4057	4247	3763
ENSMUSG00000007827	Ankrd26	1334	1260	1780	1172	670	562	615	613
ENSMUSG00000007833	Aldh16a1	1299	1185	1259	1033	710	526	666	639
ENSMUSG00000007836	Hnrnpa0	10688	11266	13318	12184	6878	6448	8642	8422
ENSMUSG00000007837	Prrg2	190	170	135	108	242	198	186	213
ENSMUSG00000007850	Hnrnph1	11971	11209	16087	15768	6857	5173	7856	8252
ENSMUSG00000007867	Ift43	1108	1096	833	654	923	905	1228	1179
ENSMUSG00000007872	Id3	8912	7526	6898	5047	1803	1605	1434	911
ENSMUSG00000007877	Tcap	11	15	2	4	637	688	698	910
ENSMUSG00000007880	Arid1a	6016	5600	6479	4125	4849	4065	3449	3020
ENSMUSG00000007888	Crlf1	2569	2383	2175	1636	1446	1282	1295	1087
ENSMUSG00000007891	Ctsd	27176	26273	28353	12343	33041	28028	27654	24189
ENSMUSG00000007892	Rplp1	21403	22497	30789	23215	13792	12877	14051	13168
ENSMUSG00000007907	Cabs1	0	0	0	0	0	0	0	0
ENSMUSG00000007908	Hmgcll1	42	45	101	52	8	6	5	1
ENSMUSG00000007944	Ttc9b	0	0	0	0	0	0	0	0
ENSMUSG00000007946	Phox2a	0	0	0	0	0	0	0	0
ENSMUSG00000007950	Abhd8	1956	2017	1678	1447	2136	2079	2371	2317
ENSMUSG00000007987	Ift22	604	616	615	413	435	337	520	543
ENSMUSG00000007989	Fzd3	789	717	802	347	797	829	1092	995
ENSMUSG00000008028	1700008O03Rik	0	0	0	0	1	0	0	0
ENSMUSG00000008035	Mid1ip1	2337	2365	2441	2297	3324	3140	4034	4257
ENSMUSG00000008036	Ap2s1	2008	2022	2291	1778	1336	1270	1476	1428
ENSMUSG00000008090	Fgfrl1	934	903	1167	838	1551	1464	1765	2168
ENSMUSG00000008129	4930432K21Rik	6	7	14	3	13	9	5	5
ENSMUSG00000008136	Fhl2	2150	2110	2877	1799	1381	1341	2068	1857
ENSMUSG00000008140	Emc10	2306	2236	2366	1676	2120	1911	1962	1879
ENSMUSG00000008153	Clstn3	26	14	29	24	12	11	23	26
ENSMUSG00000008167	Fbxw9	892	892	909	673	1116	941	894	815
ENSMUSG00000008193	Spib	0	0	2	3	1	0	3	1
ENSMUSG00000008200	Fnbp4	2437	2172	2757	2438	2294	1796	1588	1691
ENSMUSG00000008206	Cers4	35	31	26	24	13	24	16	15
ENSMUSG00000008226	Scrn3	920	886	902	582	1388	1166	1252	1240
ENSMUSG00000008301	Phax	1482	1460	1755	1406	1085	893	1054	1003
ENSMUSG00000008305	Tle1	1989	1918	1864	1329	992	907	990	840
ENSMUSG00000008307	1700109H08Rik	45	56	52	41	64	29	26	31
ENSMUSG00000008318	Relt	284	251	637	399	172	157	184	200
ENSMUSG00000008333	Snrpb2	1861	1840	2576	2323	1418	1250	1540	1508
ENSMUSG00000008348	Ubc	5665	5439	5622	3546	7900	6232	5681	5066
ENSMUSG00000008373	Prpf31	1878	1725	2802	2570	1240	1055	1561	1418
ENSMUSG00000008384	Sertad1	1133	1047	1377	1043	701	652	779	796
ENSMUSG00000008393	Carhsp1	7243	7188	6942	5791	6087	5525	6127	6317
ENSMUSG00000008398	Elk3	5641	5439	6862	5220	1594	1290	2271	2206
ENSMUSG00000008429	Herpud2	1544	1467	1361	931	2071	1870	1723	1650
ENSMUSG00000008435	Rdh13	982	966	1387	912	869	712	644	642
ENSMUSG00000008438	Adam21	6	4	6	3	3	2	6	1
ENSMUSG00000008450	Nutf2	535	539	742	640	407	426	498	470
ENSMUSG00000008461	Fut1	1	0	0	0	29	36	90	109
ENSMUSG00000008475	Arpc5	6415	6599	7961	6286	2145	2031	2847	2705
ENSMUSG00000008482	Rnf151	16	17	39	30	8	9	8	12
ENSMUSG00000008489	Elavl2	0	0	6	6	0	1	1	0
ENSMUSG00000008496	Pou2f2	0	0	0	0	0	0	2	0
ENSMUSG00000008540	Mgst1	397	363	171	55	254	196	75	74
ENSMUSG00000008575	Nfib	1366	1323	1383	1185	866	830	1227	991
ENSMUSG00000008590	Htr3b	0	0	0	0	1	0	0	0
ENSMUSG00000008601	Rab25	1	3	1	1	2	1	0	0
ENSMUSG00000008604	Ubqln4	3181	3024	4839	3692	3411	3031	2768	2827
ENSMUSG00000008658	Rbfox1	7	8	4	0	453	380	388	471
ENSMUSG00000008668	Rps18	9828	9948	12780	11202	7276	7331	8340	8062
ENSMUSG00000008682	Rpl10	9045	9401	11037	9802	6505	5552	6870	6523
ENSMUSG00000008683	Rps15a	4889	5109	6815	5663	4100	3656	3966	3885
ENSMUSG00000008690	Ncaph2	7086	6676	7744	6619	4219	3749	4420	4453
ENSMUSG00000008730	Hipk1	5612	5602	6227	4164	5285	4935	3938	3598
ENSMUSG00000008734	Gprc5b	4798	4356	2898	1978	4624	4116	4045	4045
ENSMUSG00000008763	Man1a2	4500	4303	5343	3982	2632	2214	2814	2546
ENSMUSG00000008789	Ceacam5	0	0	0	0	0	0	0	0
ENSMUSG00000008813	Tppp2	0	0	0	0	0	0	0	0
ENSMUSG00000008822	Acyp1	288	307	229	222	342	312	365	414
ENSMUSG00000008843	Cldn13	0	0	0	0	0	1	0	0
ENSMUSG00000008845	Cd163	11	9	4	6	2	6	9	10
ENSMUSG00000008855	Hdac5	4970	4510	3245	2250	4267	3636	3664	3716
ENSMUSG00000008859	Rala	4517	4335	4906	3944	2995	2722	3041	3065
ENSMUSG00000008874	Clec3a	0	0	0	0	0	0	0	0
ENSMUSG00000008892	Vdac3	1756	1967	2448	2039	1873	1799	1885	1816
ENSMUSG00000008932	Slc1a7	0	3	8	0	0	0	0	0
ENSMUSG00000008958	Vps72	2215	2145	2332	1868	2182	2048	1978	2089
ENSMUSG00000008976	Gabpa	4402	4181	4872	4044	3933	3505	3637	3463
ENSMUSG00000008999	Bmp7	0	0	0	0	1	1	0	0
ENSMUSG00000009013	Dynll1	4035	4229	5193	4038	2836	2647	3503	3524
ENSMUSG00000009030	Pdcl	2053	2125	2181	1807	2504	2166	2315	2354
ENSMUSG00000009035	Tmem184b	6679	6437	6073	3917	6616	5574	5440	5459
ENSMUSG00000009047	Gm5965	0	0	0	0	0	0	0	0
ENSMUSG00000009070	Rsph14	1	1	2	0	3	0	0	0
ENSMUSG00000009073	Nf2	4150	3864	4548	3496	4427	3808	4735	4522
ENSMUSG00000009075	Cabp7	0	0	0	0	0	0	0	0
ENSMUSG00000009076	Zmat5	432	407	377	321	549	551	531	517
ENSMUSG00000009079	Ewsr1	8384	7697	9388	8931	6504	5338	5609	6011
ENSMUSG00000009090	Ap1b1	4022	3888	4277	3087	3765	3136	3802	3516
ENSMUSG00000009092	Derl3	0	0	0	0	0	0	0	0
ENSMUSG00000009093	Gstt4	0	0	2	0	0	0	0	0
ENSMUSG00000009097	Tbx1	170	192	253	212	183	145	152	131
ENSMUSG00000009108	Gnat2	28	21	44	31	11	16	7	19
ENSMUSG00000009112	Bcl2l13	2310	2219	2846	2185	3469	3140	2988	3004
ENSMUSG00000009114	2610028H24Rik	0	0	0	0	5	1	0	1
ENSMUSG00000009115	Spatc1l	0	0	1	0	0	0	1	0
ENSMUSG00000009145	Dqx1	18	18	48	46	9	6	17	11
ENSMUSG00000009185	Ccl8	35	34	23	10	56	49	89	65
ENSMUSG00000009207	Lnpk	1544	1470	1989	1717	980	846	935	891
ENSMUSG00000009210	Prr29	0	0	0	0	29	26	30	42
ENSMUSG00000009214	Mymk	470	428	92	47	23704	20828	20034	20194
ENSMUSG00000009216	Fam163b	0	0	0	0	0	0	0	0
ENSMUSG00000009246	Trpm5	1	0	0	0	4	0	0	0
ENSMUSG00000009248	Ascl2	0	0	0	0	0	0	0	0
ENSMUSG00000009281	Rarres2	9	9	0	0	41	43	22	29
ENSMUSG00000009291	Pttg1ip	8565	8648	6961	5044	15159	13511	11684	11927
ENSMUSG00000009292	Trpm2	0	0	1	0	1	0	0	0
ENSMUSG00000009293	Ube2g2	3750	3838	4182	2948	8838	8125	7514	7478
ENSMUSG00000009350	Mpo	0	0	2	0	0	0	3	3
ENSMUSG00000009356	Lpo	0	0	1	0	0	0	0	3
ENSMUSG00000009376	Met	5675	5944	9402	5465	1446	1379	2225	1793
ENSMUSG00000009378	Slc16a12	0	0	0	0	1	1	2	1
ENSMUSG00000009394	Syn2	56	47	29	5	61	49	31	56
ENSMUSG00000009406	Elk1	1372	1284	1156	894	1413	1154	1272	1276
ENSMUSG00000009418	Nav1	7793	6662	6355	4423	6441	6055	6150	5551
ENSMUSG00000009470	Tnpo1	11832	11489	15729	10567	9180	8237	8222	7378
ENSMUSG00000009471	Myod1	4355	4008	2826	2030	4224	3864	4195	4102
ENSMUSG00000009487	Otog	30	34	6	2	854	683	817	1043
ENSMUSG00000009535	Rnmt	1325	1232	1458	1335	1557	1472	1501	1475
ENSMUSG00000009545	Kcnq1	0	0	1	2	2	5	2	2
ENSMUSG00000009549	Srp14	2783	2748	3088	2363	3422	3217	3893	4076
ENSMUSG00000009551	6330409D20Rik	0	0	0	0	0	0	0	0
ENSMUSG00000009555	Cdk9	2289	2336	3097	2468	1852	1614	2011	1945
ENSMUSG00000009563	Tor2a	718	732	840	627	610	531	647	616
ENSMUSG00000009566	Fpgs	754	754	1201	1045	512	464	582	537
ENSMUSG00000009569	Mrtfb	3367	2852	2704	1689	3197	2714	2122	1968
ENSMUSG00000009575	Cbx5	15985	14720	16115	13584	19775	17481	18832	18602
ENSMUSG00000009580	Odam	0	0	0	0	0	0	0	0
ENSMUSG00000009585	Apobec3	1171	1120	1322	981	532	431	610	514
ENSMUSG00000009588	St6galnac1	0	0	0	0	0	1	1	0
ENSMUSG00000009596	Taf7l	0	0	23	0	3	2	1	0
ENSMUSG00000009614	Sardh	1001	1034	541	416	502	422	756	635
ENSMUSG00000009621	Vav2	1826	1724	1892	1531	1760	1534	1996	2001
ENSMUSG00000009628	Tex15	0	0	0	0	0	0	3	0
ENSMUSG00000009630	Ppp2cb	2342	2379	2928	2479	1669	1510	1703	1593
ENSMUSG00000009633	G0s2	177	188	146	159	537	469	532	554
ENSMUSG00000009640	Dmap1	796	801	843	735	757	640	755	742
ENSMUSG00000009646	Pla2g12b	0	0	0	0	0	0	0	0
ENSMUSG00000009647	Mcu	2849	2829	2704	1818	5969	5357	4464	4602
ENSMUSG00000009654	Oit3	17	24	26	14	29	22	13	26
ENSMUSG00000009670	Tex11	0	0	0	0	0	0	1	0
ENSMUSG00000009681	Bcr	4119	3980	4147	2760	2500	2018	2769	2488
ENSMUSG00000009687	Fxyd5	723	780	1059	812	145	118	104	95
ENSMUSG00000009731	Kcnd1	91	78	37	46	29	20	52	44
ENSMUSG00000009733	Tfcp2	873	903	680	487	922	757	794	784
ENSMUSG00000009734	Pou6f2	0	0	0	0	0	0	0	0
ENSMUSG00000009739	Pou6f1	599	551	465	276	636	531	563	598
ENSMUSG00000009741	Ubp1	2377	2149	2674	2234	2863	2002	1988	2239
ENSMUSG00000009772	Nuak2	428	360	916	558	208	154	471	483
ENSMUSG00000009828	Cilk1	1072	1049	940	681	898	776	1012	913
ENSMUSG00000009863	Sdhb	3284	3313	4152	2992	3496	3284	3169	3071
ENSMUSG00000009876	Cox4i2	2	0	0	0	0	0	0	0
ENSMUSG00000009894	Snap47	1539	1522	1585	1119	1983	1730	2213	2158
ENSMUSG00000009900	Wnt3a	0	0	0	0	0	0	0	0
ENSMUSG00000009905	Kdsr	1505	1570	1659	1173	916	762	691	676
ENSMUSG00000009907	Vps4b	3693	3366	3731	2717	3316	2898	3021	2978
ENSMUSG00000009927	Rps25	4163	4334	6526	5411	3526	3161	3362	3411
ENSMUSG00000009941	Nxf2	1	0	0	0	1	0	0	0
ENSMUSG00000009995	Taz	804	723	697	590	1158	856	859	937
ENSMUSG00000010021	Kif19a	20	14	14	5	29	38	47	64
ENSMUSG00000010025	Aldh3a2	3241	3192	2975	2144	2664	2316	2452	2230
ENSMUSG00000010044	Zmynd10	22	27	17	9	25	14	22	18
ENSMUSG00000010045	Tmem115	1184	1137	1333	875	1250	1133	1033	1001
ENSMUSG00000010047	Hyal2	861	913	1210	764	706	646	763	794
ENSMUSG00000010048	Ifrd2	771	904	2076	1765	473	357	438	518
ENSMUSG00000010051	Hyal1	63	65	72	44	89	88	99	103
ENSMUSG00000010054	Tusc2	453	489	475	313	546	508	506	479
ENSMUSG00000010057	Nprl2	316	296	385	216	468	380	334	345
ENSMUSG00000010064	Slc38a3	1	0	1	0	3	0	1	0
ENSMUSG00000010066	Cacna2d2	0	2	0	1	8	6	9	22
ENSMUSG00000010067	Rassf1	1682	1515	2335	1790	1244	1156	1492	1424
ENSMUSG00000010080	Epn3	16	25	45	21	4	0	10	9
ENSMUSG00000010086	Rnf112	0	0	0	0	0	0	0	0
ENSMUSG00000010095	Slc3a2	4798	4734	8831	4709	7481	6898	6378	6131
ENSMUSG00000010097	Nxf1	2111	1939	2374	2211	2268	1729	1818	2069
ENSMUSG00000010110	Stx5a	971	945	791	745	1019	868	916	891
ENSMUSG00000010122	Slc47a1	0	1	0	0	3	0	1	0
ENSMUSG00000010136	Pifo	0	0	0	0	0	0	0	0
ENSMUSG00000010142	Tnfrsf13b	0	0	0	0	0	1	0	0
ENSMUSG00000010154	Spire2	344	325	602	405	633	652	663	711
ENSMUSG00000010175	Prox1	30	23	21	5	112	93	63	51
ENSMUSG00000010277	2610507B11Rik	12411	12122	15538	10947	8051	6914	7870	7387
ENSMUSG00000010290	AI597479	1323	1257	1155	869	1861	1635	1612	1575
ENSMUSG00000010307	Tmem86a	205	184	167	109	123	120	178	151
ENSMUSG00000010311	Optc	3	2	6	1	2	1	9	8
ENSMUSG00000010342	Tex14	1	5	5	4	6	11	10	14
ENSMUSG00000010358	Ifi35	727	728	607	512	582	564	596	612
ENSMUSG00000010362	Rdm1	226	225	205	128	125	124	123	143
ENSMUSG00000010376	Nedd8	3663	3675	4377	3521	3440	3379	3749	3814
ENSMUSG00000010392	Gosr1	2382	2370	2344	1701	2575	2302	2258	2022
ENSMUSG00000010406	Mrpl52	881	933	1193	1064	827	691	898	906
ENSMUSG00000010435	Spaca7	0	0	0	0	0	0	1	0
ENSMUSG00000010453	Kansl3	3167	2694	2983	2395	3415	2837	2677	2676
ENSMUSG00000010461	Eya4	3320	2869	2298	1376	4151	3562	3513	3088
ENSMUSG00000010476	Ebf3	770	741	839	687	501	373	572	493
ENSMUSG00000010492	Uckl1os	0	3	1	0	0	1	1	0
ENSMUSG00000010505	Myt1	2	1	1	1	1	1	0	4
ENSMUSG00000010517	Faf1	2425	2348	3376	2272	2876	2565	2545	2456
ENSMUSG00000010529	Gm266	0	3	1	1	2	0	1	0
ENSMUSG00000010538	Tsacc	11	21	18	10	43	25	26	26
ENSMUSG00000010554	Mettl16	1785	1869	3023	2146	1403	1258	1370	1242
ENSMUSG00000010592	Dazl	0	0	1	0	0	0	1	2
ENSMUSG00000010601	Apol7a	82	63	83	49	32	17	30	25
ENSMUSG00000010607	Pigyl	221	224	184	181	221	263	252	278
ENSMUSG00000010608	Rbm25	8340	7024	10700	8664	7540	6271	6390	6540
ENSMUSG00000010609	Psen2	266	261	193	122	693	601	579	685
ENSMUSG00000010651	Acaa1b	51	41	39	34	41	50	48	44
ENSMUSG00000010660	Plcd1	1182	1105	878	724	621	549	657	559
ENSMUSG00000010663	Fads1	4594	4652	4924	4626	3086	2561	4378	3949
ENSMUSG00000010721	Lmbr1	212	221	202	187	250	192	226	224
ENSMUSG00000010751	Tnfrsf22	1083	1074	1467	817	943	749	855	775
ENSMUSG00000010755	Cars	2364	2190	3528	2679	3516	2978	3139	3177
ENSMUSG00000010760	Phlda2	0	1	0	2	0	0	0	0
ENSMUSG00000010796	Asz1	0	0	0	0	0	0	0	0
ENSMUSG00000010797	Wnt2	0	0	2	0	0	0	0	0
ENSMUSG00000010803	Gabra1	23	43	38	66	4	3	3	3
ENSMUSG00000010825	Grid2ip	0	0	0	0	1	0	0	0
ENSMUSG00000010830	Kdelr3	1716	1775	1679	1363	1121	1039	1251	1205
ENSMUSG00000010841	Cfap97d1	0	0	0	0	0	0	0	0
ENSMUSG00000010911	Apip	515	537	558	446	625	522	565	582
ENSMUSG00000010914	Pdhx	971	966	1239	1009	1734	1573	1505	1522
ENSMUSG00000010936	Vac14	1384	1293	1829	1268	1720	1466	1366	1236
ENSMUSG00000011008	Mcoln2	1	0	1	1	2	0	1	1
ENSMUSG00000011034	Slc5a1	1	0	3	0	1	0	2	2
ENSMUSG00000011096	Akt1s1	2308	2412	3189	2295	2680	2566	2546	2469
ENSMUSG00000011114	Tbrg1	2684	2821	3210	2556	2028	1798	1883	1775
ENSMUSG00000011118	Panx3	0	0	0	0	1	0	0	2
ENSMUSG00000011148	Adssl1	813	826	926	598	3322	3278	3789	4242
ENSMUSG00000011154	Cfap161	3	4	0	2	1	1	1	3
ENSMUSG00000011158	Brf1	1803	1599	1773	1557	1845	1491	1855	1911
ENSMUSG00000011171	Vipr2	1	3	10	0	7	6	10	7
ENSMUSG00000011179	Odc1	2877	3237	10433	6851	2903	2679	3186	3063
ENSMUSG00000011254	Thg1l	951	943	1363	1172	746	626	816	736
ENSMUSG00000011256	Adam19	3213	2939	3636	2663	9372	7806	8469	8482
ENSMUSG00000011257	Pabpc4	4463	4394	8986	7023	4744	4172	4244	4442
ENSMUSG00000011263	Exoc3l2	0	0	0	0	0	0	0	0
ENSMUSG00000011267	Zfp296	11	15	25	19	20	13	16	7
ENSMUSG00000011305	Plin5	1	3	2	0	1	1	0	1
ENSMUSG00000011306	Sugp1	1320	1225	1260	1158	1361	1195	1218	1171
ENSMUSG00000011349	Dmrtc2	0	0	0	0	0	0	0	0
ENSMUSG00000011382	Dhdh	6	6	2	5	1	0	6	7
ENSMUSG00000011427	Zfp790	555	557	574	380	786	672	540	554
ENSMUSG00000011463	Cpb1	0	1	0	0	0	0	0	0
ENSMUSG00000011486	Slc25a41	0	0	0	0	0	0	0	0
ENSMUSG00000011589	Fsd1	13	17	4	2	3	3	7	4
ENSMUSG00000011632	Pinlyp	0	0	0	0	1	1	2	1
ENSMUSG00000011658	Fuz	220	248	206	148	190	135	214	164
ENSMUSG00000011751	Sptbn4	22	12	15	19	29	10	28	25
ENSMUSG00000011752	Pgam1	1724	1825	2783	2168	1209	1067	1731	1715
ENSMUSG00000011831	Evi5	3739	3421	3441	2506	3502	3243	2893	2859
ENSMUSG00000011832	Evi5l	1541	1288	995	973	1460	1260	1385	1478
ENSMUSG00000011837	Snapc2	1023	1017	1120	957	857	765	771	766
ENSMUSG00000011877	Git1	4969	4781	5776	3922	5012	4292	4070	3956
ENSMUSG00000011884	Gltp	2396	2514	2429	1870	1162	1097	1427	1463
ENSMUSG00000011958	Bnip2	6815	6625	6810	5425	5861	5281	5892	5818
ENSMUSG00000011960	Ccnt1	3634	3502	4452	2740	4285	3853	2852	2903
ENSMUSG00000012017	Scarf2	2184	2081	1725	1737	1337	1095	1249	1234
ENSMUSG00000012042	4930579F01Rik	0	0	0	0	0	0	0	0
ENSMUSG00000012076	Brms1l	1473	1509	1531	1288	1137	989	1354	1318
ENSMUSG00000012114	Med15	3729	3328	3981	3011	3177	2640	2945	2849
ENSMUSG00000012117	Dhdds	1699	1667	2009	1308	1936	1624	1832	1809
ENSMUSG00000012123	Crybg2	11	9	15	4	42	33	107	136
ENSMUSG00000012126	Ubxn11	43	43	30	13	99	59	70	75
ENSMUSG00000012187	Mogat1	2	0	1	0	0	0	1	0
ENSMUSG00000012211	Tex22	4	3	1	0	2	2	1	3
ENSMUSG00000012282	Wnt8a	0	0	0	0	0	0	0	0
ENSMUSG00000012296	Tjap1	3061	2673	3478	2629	3114	2470	2316	2173
ENSMUSG00000012350	Ehf	0	0	0	0	1	0	0	0
ENSMUSG00000012396	Nanog	3	1	9	6	4	0	4	2
ENSMUSG00000012405	Rpl15	5163	5190	7582	5670	4038	3668	4276	4237
ENSMUSG00000012422	Tmem167	2652	2648	2951	2367	1864	1583	2007	1921
ENSMUSG00000012428	Steap4	1	0	0	0	0	0	0	0
ENSMUSG00000012429	Mplkip	393	439	421	268	459	369	412	421
ENSMUSG00000012443	Kif11	4892	4843	6630	5204	311	292	1113	1080
ENSMUSG00000012483	Rpa3	714	798	940	812	277	253	476	411
ENSMUSG00000012519	Mlkl	1724	1800	2722	2120	610	468	789	676
ENSMUSG00000012520	Phox2b	0	0	0	0	0	0	0	0
ENSMUSG00000012535	Tnpo3	5580	5270	6751	5404	4990	4304	4545	4413
ENSMUSG00000012609	Ttll5	1582	1526	1765	1393	1257	1119	1594	1513
ENSMUSG00000012640	Zfp715	844	800	806	675	908	729	666	610
ENSMUSG00000012705	Retn	1	2	1	0	0	1	0	0
ENSMUSG00000012777	Acp4	0	0	0	0	1	0	0	0
ENSMUSG00000012819	Cdh23	124	76	28	18	237	164	220	270
ENSMUSG00000012848	Rps5	12004	12771	18106	13937	8536	7922	8830	8453
ENSMUSG00000012889	Podnl1	565	576	987	664	296	228	591	642
ENSMUSG00000013033	Adgrl1	2587	2322	2175	1440	1368	1081	1250	1163
ENSMUSG00000013076	Amotl1	6123	5416	5525	3764	10795	9271	8119	7805
ENSMUSG00000013083	2200002J24Rik	0	0	0	0	0	0	0	0
ENSMUSG00000013089	Etv5	608	557	513	343	328	280	301	327
ENSMUSG00000013091	Tmem190	0	0	0	0	0	1	0	0
ENSMUSG00000013150	Gfod2	537	548	595	375	415	396	360	339
ENSMUSG00000013155	Enkd1	469	433	706	662	256	216	218	288
ENSMUSG00000013158	4933405L10Rik	0	1	3	0	3	2	4	2
ENSMUSG00000013160	Atp6v0d1	3509	3566	2843	1893	3751	3290	3119	2611
ENSMUSG00000013236	Ptprs	15508	13619	8586	6892	12383	9971	11117	11119
ENSMUSG00000013275	Slc41a1	1238	1147	1320	988	1259	1083	1197	1214
ENSMUSG00000013338	Fer1l4	0	0	0	2	0	0	0	0
ENSMUSG00000013353	4931406B18Rik	0	0	0	0	0	0	0	0
ENSMUSG00000013367	Iglon5	12	17	12	10	19	8	37	34
ENSMUSG00000013415	Igf2bp1	5	8	55	14	21	16	46	52
ENSMUSG00000013418	B4galnt2	0	0	5	0	1	0	2	0
ENSMUSG00000013419	Zfp651	953	881	812	507	2156	1797	1802	1778
ENSMUSG00000013465	Nelfb	3100	3064	3234	2592	2577	2288	2391	2399
ENSMUSG00000013483	Card14	17	12	54	7	165	117	162	219
ENSMUSG00000013495	Tmem175	738	772	516	398	655	563	690	558
ENSMUSG00000013523	Bcas1	0	0	0	1	1	0	0	0
ENSMUSG00000013539	Tango2	500	500	471	361	327	293	318	355
ENSMUSG00000013562	4833413E03Rik	0	0	0	0	0	0	0	0
ENSMUSG00000013584	Aldh1a2	0	0	0	0	0	1	0	0
ENSMUSG00000013593	Ndufs2	5870	5908	6701	5012	8917	8315	9301	9223
ENSMUSG00000013611	Snx31	0	1	0	0	0	0	0	1
ENSMUSG00000013622	Atraid	1355	1304	1036	799	1873	1700	1815	1783
ENSMUSG00000013629	Cad	5019	5038	10860	6185	2060	1723	2344	2007
ENSMUSG00000013643	Lypd8	0	0	0	0	0	0	0	0
ENSMUSG00000013646	Sh3bp5l	1756	1750	1941	1544	1750	1570	1466	1426
ENSMUSG00000013653	1810065E05Rik	2	1	2	0	2	0	2	0
ENSMUSG00000013662	Atad1	3984	3880	4492	3241	4676	3869	3531	3370
ENSMUSG00000013663	Pten	5201	5217	6338	4421	4158	3591	3745	3483
ENSMUSG00000013668	4933402N03Rik	0	0	0	0	0	0	0	0
ENSMUSG00000013698	Pea15a	6217	6312	8486	6127	5040	4821	7122	7963
ENSMUSG00000013701	Timm23	431	485	724	596	492	456	471	479
ENSMUSG00000013707	Tnfaip8l2	3	3	1	6	0	0	1	1
ENSMUSG00000013736	Trnt1	1755	1618	2482	1935	1810	1547	1559	1509
ENSMUSG00000013766	Ly6g6e	0	0	3	0	0	1	0	0
ENSMUSG00000013787	Ehmt2	7064	6837	7600	5797	5199	4290	5183	4887
ENSMUSG00000013822	Elof1	928	958	1300	1063	519	570	691	661
ENSMUSG00000013833	Med16	1905	1886	1728	1474	1508	1351	1486	1449
ENSMUSG00000013846	St3gal1	13171	11130	7341	5535	8048	6858	6760	6301
ENSMUSG00000013858	Tmem259	4285	4174	5041	3775	5543	4600	4862	4918
ENSMUSG00000013878	Rnf170	398	434	340	273	498	370	428	463
ENSMUSG00000013921	Clip3	843	835	608	480	725	589	806	696
ENSMUSG00000013928	Thap8	1	1	6	0	9	2	1	5
ENSMUSG00000013936	Myl2	0	1	0	0	110	106	281	610
ENSMUSG00000013973	Dedd	1322	1173	1301	965	1249	1069	1067	1049
ENSMUSG00000013974	Mcemp1	0	1	0	0	0	0	0	0
ENSMUSG00000013997	Nit1	626	584	598	510	819	675	730	720
ENSMUSG00000014030	Pax5	331	287	89	32	188	169	108	105
ENSMUSG00000014039	Prdm15	847	765	848	593	883	709	607	602
ENSMUSG00000014074	Rnf168	2340	2277	2737	2227	1388	1247	1279	1216
ENSMUSG00000014075	Tctex1d2	465	491	609	493	337	311	363	334
ENSMUSG00000014077	Chp1	4282	4118	4552	3407	2910	2486	2696	2732
ENSMUSG00000014104	Sval2	0	0	0	0	0	0	0	0
ENSMUSG00000014158	Trpv4	37	49	33	34	15	14	20	15
ENSMUSG00000014164	Klhl3	1	5	2	2	1	1	1	4
ENSMUSG00000014177	Tvp23b	1241	1183	1127	855	1120	950	1157	1094
ENSMUSG00000014195	Dnajc7	5008	4567	5046	4283	8446	7216	6232	6745
ENSMUSG00000014198	Zfp385c	0	0	0	0	4	2	5	3
ENSMUSG00000014226	Cacybp	3654	3946	7269	5145	2868	2643	2746	2769
ENSMUSG00000014232	Cluap1	635	560	683	541	498	402	517	565
ENSMUSG00000014243	Zswim7	349	323	308	250	248	245	318	297
ENSMUSG00000014245	Pigl	223	207	291	197	164	169	150	170
ENSMUSG00000014294	Ndufa2	1345	1490	1549	1258	1480	1403	1554	1436
ENSMUSG00000014301	Pam16	279	267	336	262	335	348	337	368
ENSMUSG00000014303	Glis2	2242	2266	2393	1903	1650	1247	1406	1351
ENSMUSG00000014313	Cox6c	3319	3333	3323	2498	3893	3448	3592	3482
ENSMUSG00000014329	Bicc1	844	787	589	510	467	418	583	551
ENSMUSG00000014349	Ube2z	7865	7632	9088	6857	5861	5259	5568	5344
ENSMUSG00000014351	Gip	0	0	0	1	0	0	0	0
ENSMUSG00000014353	Tmem87b	2211	2123	2189	1909	2067	1604	1772	1716
ENSMUSG00000014355	Anapc1	9420	9327	12887	8951	6520	5696	6731	5620
ENSMUSG00000014361	Mertk	582	499	959	690	156	124	323	266
ENSMUSG00000014402	Tsg101	1946	2021	2027	1590	1775	1499	1715	1776
ENSMUSG00000014418	Hps5	1270	1090	1172	784	1135	955	1034	946
ENSMUSG00000014426	Map3k4	3096	3041	3363	2231	2684	2311	2533	2395
ENSMUSG00000014444	Piezo1	12645	11744	16269	10353	11009	9273	9780	9201
ENSMUSG00000014453	Blk	6	2	2	4	8	5	12	12
ENSMUSG00000014470	Rnf166	711	699	692	434	904	755	873	838
ENSMUSG00000014496	Ankrd28	5453	5333	5298	3867	2187	1859	2204	1775
ENSMUSG00000014498	Ankrd52	8320	7496	10081	6586	5780	4648	4851	4754
ENSMUSG00000014503	Pkd2l2	14	12	15	6	43	42	40	41
ENSMUSG00000014504	Srp19	1613	1624	2000	1775	1541	1406	1675	1647
ENSMUSG00000014529	Tmbim7	0	0	0	0	0	0	0	0
ENSMUSG00000014542	Clec4f	0	0	0	0	0	0	0	0
ENSMUSG00000014543	Klra17	1	3	0	0	6	4	5	5
ENSMUSG00000014547	Wdfy2	2163	1987	1909	1315	955	729	762	640
ENSMUSG00000014550	Rbsn	2319	2144	2616	1826	2372	1953	1903	1861
ENSMUSG00000014551	Mrps25	1049	1022	1433	1174	784	806	907	920
ENSMUSG00000014554	Dguok	536	537	347	279	474	403	426	400
ENSMUSG00000014592	Camta1	125	119	131	102	124	107	120	130
ENSMUSG00000014599	Csf1	10388	9838	21291	11153	2019	1627	3265	2679
ENSMUSG00000014601	Strip1	2386	2374	2601	1822	2806	2347	2323	2287
ENSMUSG00000014602	Kif1a	579	658	1535	542	592	475	786	624
ENSMUSG00000014603	Alx3	0	0	0	0	0	0	0	1
ENSMUSG00000014606	Slc25a11	2901	2947	2648	2132	2438	2201	2818	2601
ENSMUSG00000014609	Chrne	1	0	0	0	19	17	19	23
ENSMUSG00000014633	Cmc2	521	530	622	557	224	224	321	342
ENSMUSG00000014668	Chfr	1938	1724	1721	1245	1954	1695	1835	1702
ENSMUSG00000014686	Ceacam16	0	0	1	1	0	0	0	0
ENSMUSG00000014704	Hoxa2	19	15	13	11	19	11	14	17
ENSMUSG00000014725	Adam28	0	0	0	0	0	0	0	0
ENSMUSG00000014747	Ankrd53	0	0	0	0	0	0	0	0
ENSMUSG00000014748	Tex261	3122	3204	3693	3055	2703	2293	2803	2485
ENSMUSG00000014763	Fam120b	1883	1756	1848	1330	2009	1768	1760	1647
ENSMUSG00000014767	Tbp	774	761	1084	879	544	470	534	530
ENSMUSG00000014769	Psmb1	5329	5611	6731	5472	5121	4806	5742	5392
ENSMUSG00000014771	Pdcd2	715	706	984	676	641	589	524	519
ENSMUSG00000014773	Dll1	90	94	43	20	546	466	628	619
ENSMUSG00000014776	Nol3	967	907	449	401	842	731	1043	1102
ENSMUSG00000014778	Fhod1	3396	3196	3405	2928	1299	906	1160	1124
ENSMUSG00000014782	Plekhg4	199	183	337	314	251	173	168	186
ENSMUSG00000014786	Slc9a5	937	808	1162	1251	473	293	421	449
ENSMUSG00000014791	Elmo3	32	24	56	30	18	13	22	28
ENSMUSG00000014813	Stc1	39	40	9	14	20	27	54	55
ENSMUSG00000014837	4931428F04Rik	711	651	631	516	659	489	704	762
ENSMUSG00000014846	Tppp3	8999	8726	2944	2456	12883	11555	3394	3218
ENSMUSG00000014850	Msh3	634	567	830	727	327	303	439	340
ENSMUSG00000014852	Adamts13	0	0	0	0	0	0	0	0
ENSMUSG00000014856	Tmem208	799	804	894	738	902	833	729	707
ENSMUSG00000014859	E2f4	1490	1448	2397	1847	1699	1405	1844	1923
ENSMUSG00000014867	Surf4	11003	11204	13352	10855	8992	8018	10287	9830
ENSMUSG00000014873	Surf2	1020	1005	1435	1089	934	786	812	724
ENSMUSG00000014905	Dnajb9	899	1016	826	512	1365	1236	1250	1199
ENSMUSG00000014907	Naf1	661	599	941	805	584	473	485	430
ENSMUSG00000014932	Yes1	1824	1782	2117	1397	1309	1138	1119	1070
ENSMUSG00000014956	Ppp1cb	8220	8129	8136	6822	8210	7610	7765	7584
ENSMUSG00000014959	Gorasp2	4612	4589	5411	4316	4636	4067	4348	4101
ENSMUSG00000014980	Tsen15	439	497	583	555	300	263	302	349
ENSMUSG00000015001	Oc90	0	0	0	0	0	0	0	0
ENSMUSG00000015002	Efr3a	6333	6243	6821	4773	5601	4765	5341	4965
ENSMUSG00000015013	Trappc2l	786	809	807	555	917	816	934	825
ENSMUSG00000015016	Acsf3	426	313	412	260	361	338	354	277
ENSMUSG00000015023	Ddx19a	1281	1176	1684	1336	940	820	961	967
ENSMUSG00000015027	Galns	857	717	771	573	888	732	985	930
ENSMUSG00000015053	Gata2	692	657	1271	855	225	185	333	301
ENSMUSG00000015083	C8g	6	12	5	3	12	11	11	13
ENSMUSG00000015085	Entpd2	3	8	2	0	97	84	11	7
ENSMUSG00000015087	Rabl6	4127	3948	4626	3914	5113	4349	4320	4308
ENSMUSG00000015090	Ptgds	0	0	0	0	51	58	68	77
ENSMUSG00000015092	Edf1	4404	4462	4339	3626	4418	4325	4028	4242
ENSMUSG00000015093	Clic3	3	4	0	0	79	51	97	136
ENSMUSG00000015094	Npdc1	3027	2868	2206	1588	2997	2470	2428	2388
ENSMUSG00000015095	Fbxw5	1494	1432	1434	1284	1646	1354	1615	1680
ENSMUSG00000015112	Slc25a13	66	76	118	116	18	17	28	17
ENSMUSG00000015120	Ube2i	2593	2358	3374	3148	2090	1490	1843	2028
ENSMUSG00000015126	Tsr3	601	567	716	618	685	617	635	639
ENSMUSG00000015127	Unkl	292	257	274	195	164	135	140	124
ENSMUSG00000015133	Lrrk1	4431	4114	5527	3720	2693	2316	3652	3194
ENSMUSG00000015134	Aldh1a3	1337	1253	473	299	308	246	89	138
ENSMUSG00000015143	Actn1	19030	18007	25215	17414	10431	8378	13207	12005
ENSMUSG00000015149	Sirt2	2003	1806	1953	1214	2397	2036	2340	2297
ENSMUSG00000015165	Hnrnpl	9575	9307	12253	11180	7992	6692	8140	8176
ENSMUSG00000015176	Nolc1	4457	4193	8730	6771	3657	3088	3202	2956
ENSMUSG00000015189	Casd1	1353	1205	1132	926	1324	1138	1254	1198
ENSMUSG00000015202	Cnksr3	3693	3467	2343	1588	3698	3173	2586	2402
ENSMUSG00000015214	Mtmr1	764	791	941	736	1793	1545	1349	1471
ENSMUSG00000015217	Hmgb3	903	895	1247	1399	261	265	428	425
ENSMUSG00000015222	Map2	1830	1844	1089	845	1617	1391	1814	1819
ENSMUSG00000015224	Cyp2j9	0	0	0	0	0	1	0	1
ENSMUSG00000015242	Nipsnap3a	0	0	0	0	0	0	0	0
ENSMUSG00000015243	Abca1	207	168	43	38	932	809	866	644
ENSMUSG00000015247	Nipsnap3b	1094	1105	1118	947	767	636	834	811
ENSMUSG00000015289	Lage3	494	499	711	545	426	391	422	416
ENSMUSG00000015290	Ubl4a	1425	1402	1773	1365	1825	1685	1664	1633
ENSMUSG00000015291	Gdi1	4980	4696	3993	3494	3693	2677	3749	3851
ENSMUSG00000015305	Sash1	1389	1230	841	487	1268	1124	650	555
ENSMUSG00000015312	Gadd45b	320	284	704	476	947	952	1075	1086
ENSMUSG00000015314	Slamf6	0	0	0	0	0	0	0	0
ENSMUSG00000015316	Slamf1	0	0	0	0	0	0	1	0
ENSMUSG00000015335	Zdhhc12	589	602	792	569	309	287	404	365
ENSMUSG00000015337	Endog	130	172	233	154	171	141	164	164
ENSMUSG00000015340	Cybb	2	0	0	0	0	1	1	0
ENSMUSG00000015341	Golga7	1253	1301	1517	1181	1372	1220	1314	1237
ENSMUSG00000015342	Xk	27	28	48	24	37	27	29	37
ENSMUSG00000015354	Pcolce2	3344	3465	4711	3976	345	323	660	662
ENSMUSG00000015355	Cd48	0	0	0	0	0	0	0	1
ENSMUSG00000015357	Clpx	1498	1418	1790	1308	1960	1732	1649	1510
ENSMUSG00000015363	Trabd	2261	2152	2758	2152	1909	1621	1817	1826
ENSMUSG00000015365	Mov10l1	0	0	2	1	8	18	2	9
ENSMUSG00000015377	Dennd6b	194	135	185	229	316	150	215	290
ENSMUSG00000015396	Cd83	0	2	0	0	0	1	0	0
ENSMUSG00000015401	Cltrn	0	0	2	0	0	0	1	0
ENSMUSG00000015405	Ace2	0	0	0	0	0	0	0	0
ENSMUSG00000015437	Gzmb	10	7	15	6	1	1	3	0
ENSMUSG00000015441	Gzmf	0	0	0	0	0	0	0	0
ENSMUSG00000015443	Gzmn	2	0	0	0	6	5	4	3
ENSMUSG00000015452	Ager	13	7	16	25	12	10	8	17
ENSMUSG00000015461	Atf6b	1733	1718	2097	1450	1736	1550	1706	1599
ENSMUSG00000015467	Egfl8	11	5	12	10	13	5	2	14
ENSMUSG00000015468	Notch4	7	7	6	4	9	5	9	11
ENSMUSG00000015474	Ppt2	645	672	658	380	963	802	730	689
ENSMUSG00000015476	Prrt1	0	0	0	1	0	0	1	0
ENSMUSG00000015478	Rnf5	850	863	840	707	921	909	979	961
ENSMUSG00000015484	Fam163a	0	0	0	0	1	0	0	1
ENSMUSG00000015488	Cacfd1	1402	1356	1405	996	1433	1215	1394	1363
ENSMUSG00000015501	Hivep2	5094	4582	2923	1589	8399	7882	4126	3550
ENSMUSG00000015519	2310057J18Rik	0	0	2	1	0	0	0	0
ENSMUSG00000015522	Arnt	2470	2354	1955	1733	3465	2894	2844	2640
ENSMUSG00000015533	Itga2	0	0	0	1	0	0	0	0
ENSMUSG00000015536	Mocs2	1090	1069	1300	945	1181	1073	1209	1170
ENSMUSG00000015542	Nat9	362	322	377	304	448	436	427	411
ENSMUSG00000015568	Lpl	5292	4732	1597	1096	3429	2690	2128	1780
ENSMUSG00000015575	Atp6v0e	3027	3062	2968	2193	3104	2731	2982	2756
ENSMUSG00000015579	Nkx2-5	13	8	11	7	6	7	3	9
ENSMUSG00000015597	Zfp318	1545	1381	1572	908	1795	1570	1316	1303
ENSMUSG00000015599	Ttbk1	0	0	0	3	0	0	0	1
ENSMUSG00000015605	Srf	2369	2221	3251	2097	2051	1996	2029	1877
ENSMUSG00000015619	Gata3	454	453	964	335	409	340	315	301
ENSMUSG00000015627	Gata5	0	0	0	0	0	0	0	0
ENSMUSG00000015647	Lama5	11917	10677	11827	6807	9979	8440	7535	7128
ENSMUSG00000015652	Steap1	441	535	1467	1022	130	110	268	197
ENSMUSG00000015653	Steap2	2838	3120	4864	3276	948	807	1519	1270
ENSMUSG00000015656	Hspa8	21546	21462	33963	26217	16838	14344	17631	16828
ENSMUSG00000015659	Serac1	584	584	533	325	685	542	442	442
ENSMUSG00000015665	Awat1	0	0	0	0	0	0	0	0
ENSMUSG00000015668	Pdzd11	1343	1357	1483	1272	1028	944	1231	1167
ENSMUSG00000015671	Psma2	4018	3938	5551	4455	4257	3827	4459	4232
ENSMUSG00000015672	Mrpl32	727	733	1121	801	776	748	775	856
ENSMUSG00000015697	Setdb1	2633	2568	3049	2289	2387	1820	2033	1819
ENSMUSG00000015702	Anxa9	97	82	96	46	27	18	36	40
ENSMUSG00000015709	Arnt2	164	142	263	172	88	102	137	171
ENSMUSG00000015711	Prune1	1613	1623	1179	921	4213	3766	3408	3730
ENSMUSG00000015714	Cers2	8202	8144	8988	7059	4325	3643	3864	3785
ENSMUSG00000015721	Nlrp5	0	0	0	0	0	0	0	1
ENSMUSG00000015733	Capza2	9741	9746	10737	8490	10704	9552	9495	9509
ENSMUSG00000015745	Plekho1	3316	3182	3623	2245	3022	2821	2892	2871
ENSMUSG00000015747	Vps45	668	603	619	492	712	641	719	702
ENSMUSG00000015748	Prpf3	2030	1882	2698	2023	1554	1347	1272	1345
ENSMUSG00000015749	Anp32e	9051	8682	10306	10584	5325	4866	7229	7327
ENSMUSG00000015750	Aph1a	1232	1358	1479	1094	1040	940	1186	1149
ENSMUSG00000015755	Tab2	4862	4634	5258	3719	4619	4014	4172	3979
ENSMUSG00000015757	Ppil4	2549	2334	3030	2257	2880	2389	2200	2154
ENSMUSG00000015759	Cnih1	2721	2899	3399	2835	2705	2409	2587	2411
ENSMUSG00000015766	Eps8	9958	10248	12960	9010	1896	1588	2379	1980
ENSMUSG00000015776	Med22	2727	2706	3842	2735	1677	1543	1716	1626
ENSMUSG00000015787	Abo	0	0	0	0	0	0	0	0
ENSMUSG00000015790	Surf1	607	633	630	484	724	541	605	623
ENSMUSG00000015804	Med28	1930	1837	2167	1701	1525	1498	1738	1584
ENSMUSG00000015806	Qdpr	1422	1422	1278	1033	1519	1478	1826	1725
ENSMUSG00000015812	Gnrh1	31	11	26	12	30	15	24	15
ENSMUSG00000015829	Tnr	0	2	2	1	6	4	5	2
ENSMUSG00000015837	Sqstm1	36330	35807	40860	21938	32962	29298	21693	19249
ENSMUSG00000015839	Nfe2l2	9495	9018	7092	4777	6658	5470	4845	4562
ENSMUSG00000015843	Rxrg	0	0	0	0	13	16	1	0
ENSMUSG00000015846	Rxra	2374	2352	2064	1424	2644	2184	2265	1886
ENSMUSG00000015850	Adamtsl4	1145	1144	1259	797	834	657	615	592
ENSMUSG00000015852	Fcrls	0	0	0	0	0	2	0	0
ENSMUSG00000015854	Cd5l	0	0	0	0	0	0	0	0
ENSMUSG00000015869	Prpsap1	2567	2646	3780	2694	2168	1868	1835	1908
ENSMUSG00000015879	Fam184b	0	0	0	0	0	0	0	1
ENSMUSG00000015880	Ncapg	2823	2794	4372	3545	180	170	724	694
ENSMUSG00000015882	Lcorl	785	730	977	587	966	845	647	620
ENSMUSG00000015889	Lta4h	3690	3626	4197	3389	2746	2338	2826	2575
ENSMUSG00000015890	Amdhd1	7	3	4	5	0	0	2	0
ENSMUSG00000015932	Dstn	7644	7607	9372	6906	4975	4547	5212	4922
ENSMUSG00000015937	Macroh2a1	2795	2724	4096	3387	1707	1501	1594	1746
ENSMUSG00000015942	Gtf2ird2	391	378	324	168	436	403	327	315
ENSMUSG00000015943	Bola1	278	303	283	272	273	297	337	353
ENSMUSG00000015944	Castor2	1790	1699	1149	685	2187	1799	2252	2254
ENSMUSG00000015947	Fcgr1	0	0	0	0	0	0	0	0
ENSMUSG00000015950	Ncf1	29	17	8	6	48	44	94	114
ENSMUSG00000015957	Wnt11	10	29	18	17	15	18	20	25
ENSMUSG00000015961	Adss	5718	5480	7932	6058	1967	1592	2103	2043
ENSMUSG00000015962	1700016C15Rik	5	3	9	1	5	3	2	1
ENSMUSG00000015966	Il17rb	14	8	1	0	4	7	0	0
ENSMUSG00000015968	Cacna1d	1	1	0	0	0	0	0	0
ENSMUSG00000015970	Chdh	55	30	12	1	21	11	6	6
ENSMUSG00000015971	Actr8	1384	1327	1439	1212	1381	1315	1264	1258
ENSMUSG00000015980	Lrrc27	75	97	102	89	92	85	120	141
ENSMUSG00000015981	Stk32c	17	26	27	28	2	4	4	2
ENSMUSG00000015994	Fnta	2797	2722	3101	2308	2726	2533	2579	2635
ENSMUSG00000016018	Mtrex	3298	3197	4860	3708	3049	2754	2375	2217
ENSMUSG00000016024	Lbp	3	2	1	1	132	125	30	40
ENSMUSG00000016028	Celsr1	24	33	69	23	14	11	13	5
ENSMUSG00000016087	Fli1	0	0	0	0	0	0	0	0
ENSMUSG00000016128	Stard13	2083	1881	1872	1318	4082	3511	3125	3022
ENSMUSG00000016150	Tenm1	0	0	0	0	3	1	0	0
ENSMUSG00000016179	Camk1g	18	11	3	2	66	42	110	123
ENSMUSG00000016181	Utp25	956	894	1397	927	1060	906	772	751
ENSMUSG00000016194	Hsd11b1	1	4	5	1	116	94	136	182
ENSMUSG00000016200	Syt14	0	0	0	0	0	0	1	1
ENSMUSG00000016206	H2-M3	98	87	126	70	63	40	91	73
ENSMUSG00000016239	Lonrf3	67	94	142	115	23	34	28	24
ENSMUSG00000016252	Atp5e	1820	1834	1685	1449	2133	2096	2298	2457
ENSMUSG00000016253	Nelfcd	1558	1514	2161	1829	1412	1223	1649	1638
ENSMUSG00000016255	Tubb1	0	0	0	0	0	0	0	0
ENSMUSG00000016256	Ctsz	5323	5208	5428	3461	5201	4654	5301	5194
ENSMUSG00000016257	Prelid3b	2621	2546	3723	2958	2624	2378	2557	2694
ENSMUSG00000016262	Sertad4	2030	1938	1529	1460	5498	4540	4860	4513
ENSMUSG00000016283	H2-M2	0	0	0	0	0	0	0	0
ENSMUSG00000016308	Ube2a	1194	1244	1600	1127	1218	1068	1121	1025
ENSMUSG00000016319	Slc25a5	8694	9013	15111	13478	6899	6116	7243	7053
ENSMUSG00000016327	Atp1b4	0	0	0	0	1	2	0	0
ENSMUSG00000016344	Ppdpf	613	626	670	499	427	425	517	505
ENSMUSG00000016346	Kcnq2	0	0	0	0	0	0	0	0
ENSMUSG00000016349	Eef1a2	0	0	0	1	1	1	0	2
ENSMUSG00000016356	Col20a1	15	9	24	11	39	30	27	22
ENSMUSG00000016382	Pls3	17386	16265	15826	11822	8817	7850	10696	9725
ENSMUSG00000016386	Mpped2	0	0	0	0	0	0	0	0
ENSMUSG00000016409	Nkap	1281	1100	1405	973	939	865	949	843
ENSMUSG00000016427	Ndufa1	828	844	747	551	922	891	931	926
ENSMUSG00000016458	Wt1	0	0	0	0	1	0	0	1
ENSMUSG00000016477	E2f3	2087	1887	2539	1932	1522	1116	1396	1138
ENSMUSG00000016481	Cr1l	1773	1668	1847	1312	1334	1133	1169	1194
ENSMUSG00000016487	Ppfibp1	11297	10802	12194	9151	11347	9869	13376	12556
ENSMUSG00000016493	Cd46	68	54	48	39	37	28	24	28
ENSMUSG00000016494	Cd34	1024	1073	1383	721	331	295	655	591
ENSMUSG00000016495	Plgrkt	719	672	612	511	621	527	632	602
ENSMUSG00000016496	Cd274	33	24	32	13	23	30	18	15
ENSMUSG00000016498	Pdcd1lg2	0	0	0	0	0	0	0	0
ENSMUSG00000016503	Gtf3a	1075	1131	1567	1185	625	540	638	676
ENSMUSG00000016510	Mtif3	649	632	772	488	807	791	715	677
ENSMUSG00000016520	Lnx2	691	686	772	430	474	393	450	403
ENSMUSG00000016524	Il19	0	0	2	0	1	2	2	3
ENSMUSG00000016526	Dyrk3	253	267	616	384	221	172	174	129
ENSMUSG00000016528	Mapkapk2	4278	4050	5446	4198	6129	5466	5174	5065
ENSMUSG00000016529	Il10	0	0	0	0	0	0	0	0
ENSMUSG00000016534	Lamp2	15396	14397	11551	7586	15772	13762	13830	12358
ENSMUSG00000016541	Atxn10	6723	6560	6428	4871	5978	5137	6118	5942
ENSMUSG00000016552	Foxred2	359	353	296	131	284	200	308	232
ENSMUSG00000016554	Eif3d	9006	8634	12276	9420	9349	8159	7466	7276
ENSMUSG00000016559	H3f3b	17475	17956	23529	20126	9855	9084	11473	10732
ENSMUSG00000016619	Nup50	4030	3901	6485	4832	2832	2815	2778	2588
ENSMUSG00000016624	Phf21b	12	16	24	15	11	3	4	12
ENSMUSG00000016626	Nlrp14	0	0	0	0	0	0	0	0
ENSMUSG00000016637	Ift27	459	465	465	389	312	270	397	387
ENSMUSG00000016664	Pacsin2	17123	15601	17969	12509	20445	18315	18003	17908
ENSMUSG00000016756	Cmah	1679	1429	1102	561	3011	2730	2349	2496
ENSMUSG00000016757	Ttll12	3563	3601	5815	4223	2456	2051	2729	2513
ENSMUSG00000016758	Bik	26	43	37	32	21	28	28	33
ENSMUSG00000016763	Scube1	0	1	0	0	1	0	0	1
ENSMUSG00000016831	Tox4	2343	2319	2686	2038	3253	2881	2627	2581
ENSMUSG00000016833	Mrps18c	860	879	1046	882	684	682	784	819
ENSMUSG00000016918	Sulf1	6919	6068	4297	2945	6664	5529	7427	6814
ENSMUSG00000016921	Srsf6	8132	7891	11036	10381	6383	4954	6658	7038
ENSMUSG00000016933	Plcg1	4386	3847	3291	2951	4427	3434	4342	4092
ENSMUSG00000016940	Kctd2	1150	1097	1072	876	837	789	747	861
ENSMUSG00000016942	Tmprss6	23	19	7	16	36	33	41	42
ENSMUSG00000016946	Kctd5	2219	2085	2655	1952	3311	2981	3056	3066
ENSMUSG00000016982	Pom121l2	0	0	0	0	0	0	0	0
ENSMUSG00000016984	Etaa1	718	825	1083	850	235	208	284	289
ENSMUSG00000016995	Matn4	15	10	6	6	3	1	3	1
ENSMUSG00000016998	Svs4	0	0	0	0	0	0	0	0
ENSMUSG00000017000	Svs6	0	0	0	0	0	0	0	0
ENSMUSG00000017002	Slpi	641	650	559	235	72	52	61	48
ENSMUSG00000017003	Svs3a	0	1	0	0	0	0	0	0
ENSMUSG00000017004	Svs5	0	0	0	0	0	0	0	0
ENSMUSG00000017007	Rbpjl	0	0	0	0	0	0	0	0
ENSMUSG00000017009	Sdc4	6551	6692	5889	5200	4606	4056	4455	3892
ENSMUSG00000017049	Ccdc70	0	0	0	0	0	0	0	0
ENSMUSG00000017057	Il13ra1	2658	2749	1773	1351	823	755	948	905
ENSMUSG00000017064	Prl5a1	0	0	0	0	0	0	0	0
ENSMUSG00000017119	Nbr1	5848	5470	4582	3085	9007	7723	7684	7141
ENSMUSG00000017132	Cyth1	1295	1283	1057	773	1554	1286	1372	1372
ENSMUSG00000017144	Rnd3	1762	1712	1964	1475	2551	2127	2357	2012
ENSMUSG00000017146	Brca1	2186	1884	2887	2038	230	173	532	461
ENSMUSG00000017165	Gast	0	0	0	0	1	0	0	0
ENSMUSG00000017167	Cntnap1	175	149	120	74	135	92	101	132
ENSMUSG00000017176	Nt5c3b	1240	1222	1656	1439	792	663	832	854
ENSMUSG00000017188	Coa3	748	719	732	561	864	862	948	1003
ENSMUSG00000017195	Zpbp2	0	0	0	0	0	0	0	1
ENSMUSG00000017204	Gsdma	0	0	2	0	3	8	1	7
ENSMUSG00000017210	Med24	1847	1770	2189	1761	1996	1575	1738	1761
ENSMUSG00000017211	Gsdma2	0	0	0	0	0	0	0	0
ENSMUSG00000017221	Psmd3	5954	6047	8743	7411	5852	5225	6051	6130
ENSMUSG00000017264	Exosc10	3097	2897	3735	2919	2328	1987	1941	1952
ENSMUSG00000017286	Glod4	1909	1826	1589	1253	1732	1650	1804	1778
ENSMUSG00000017288	Vps53	1732	1606	1974	1393	2331	2070	2582	2516
ENSMUSG00000017291	Taok1	9889	9415	10261	6421	16173	15731	12376	11976
ENSMUSG00000017299	Dnttip1	1666	1622	1674	1498	1612	1457	1538	1585
ENSMUSG00000017300	Tnnc2	384	370	39	4	37726	35815	31903	35662
ENSMUSG00000017307	Acot8	330	316	399	309	318	281	251	291
ENSMUSG00000017309	Cd300lg	0	0	0	0	0	0	0	0
ENSMUSG00000017310	Spint4	0	0	0	0	0	0	0	0
ENSMUSG00000017311	Pyy	0	0	0	0	0	0	0	0
ENSMUSG00000017314	Mpp2	632	562	558	331	308	250	423	426
ENSMUSG00000017316	Ppy	0	0	0	0	0	0	0	0
ENSMUSG00000017344	Vtn	2	0	0	0	0	1	11	2
ENSMUSG00000017376	Nlk	1071	1221	1315	952	967	741	933	824
ENSMUSG00000017386	Traf4	1236	1322	2279	1638	5644	4857	5940	6048
ENSMUSG00000017390	Aldoc	18	26	33	24	12	24	77	75
ENSMUSG00000017400	Stac2	8180	7977	8705	5765	4020	3413	3744	3857
ENSMUSG00000017404	Rpl19	12295	12442	16555	13793	9619	9129	9927	9691
ENSMUSG00000017405	Nek8	484	433	327	385	499	377	443	492
ENSMUSG00000017412	Cacnb4	0	0	0	0	1	6	1	4
ENSMUSG00000017417	Plxdc1	63	72	14	13	172	140	65	91
ENSMUSG00000017418	Arl5b	1294	1250	1586	1126	1399	1216	1224	996
ENSMUSG00000017421	Zfp207	6446	6148	7714	6594	5085	4371	4759	4908
ENSMUSG00000017428	Psmd11	3838	4038	6421	4939	3806	3391	3985	3989
ENSMUSG00000017446	C1qtnf1	1810	1603	306	207	481	396	591	529
ENSMUSG00000017453	Pipox	0	0	0	0	1	0	0	0
ENSMUSG00000017466	Timp2	58162	52450	31044	23165	60597	52327	51866	49908
ENSMUSG00000017478	Zc3h18	4363	4027	5645	4258	3927	3366	3307	3316
ENSMUSG00000017485	Top2b	9233	8537	9241	7955	7420	6466	7631	7135
ENSMUSG00000017491	Rarb	21	15	7	9	21	27	12	11
ENSMUSG00000017493	Igfbp4	997	757	261	196	882	771	311	413
ENSMUSG00000017499	Cdc6	994	1053	1930	1664	92	63	203	210
ENSMUSG00000017548	Suz12	4472	4440	6363	4901	2560	2093	2733	2681
ENSMUSG00000017550	Atad5	1063	889	1556	1297	263	234	357	299
ENSMUSG00000017561	Crlf3	1706	1678	1975	1426	1112	966	1114	1040
ENSMUSG00000017588	Krt27	0	0	2	1	0	0	1	0
ENSMUSG00000017607	Tns4	64	55	79	72	15	12	13	15
ENSMUSG00000017615	Tnfaip1	6768	6540	8310	6627	5750	5151	5008	4870
ENSMUSG00000017631	Abr	13814	12915	11928	7780	13298	11357	10955	10778
ENSMUSG00000017639	Rab11fip4	0	0	5	1	1	1	1	0
ENSMUSG00000017652	Cd40	194	179	139	99	85	65	65	41
ENSMUSG00000017664	Slc35c2	1248	1302	1530	1149	1341	1018	1217	1072
ENSMUSG00000017667	Zfp334	1004	916	1178	710	686	610	673	574
ENSMUSG00000017670	Elmo2	2656	2468	2599	1917	2031	1692	1938	1735
ENSMUSG00000017677	Wsb1	3156	2958	5104	4476	3501	2698	3062	3401
ENSMUSG00000017679	Ttpal	1771	1790	2122	1511	1061	1046	1400	1295
ENSMUSG00000017686	Rhot1	2573	2605	3009	2307	3094	2734	2763	2561
ENSMUSG00000017688	Hnf4g	0	0	0	0	0	0	0	0
ENSMUSG00000017692	Rhbdl3	18	11	16	5	16	7	12	9
ENSMUSG00000017697	Ada	179	177	423	276	39	35	75	57
ENSMUSG00000017707	Serinc3	9390	8951	7305	4744	14524	12463	12315	11530
ENSMUSG00000017713	Tha1	82	62	66	31	65	48	39	53
ENSMUSG00000017715	Pgs1	3034	3024	3823	2788	2643	2290	2138	2134
ENSMUSG00000017716	Birc5	2646	2805	4318	3801	194	164	634	584
ENSMUSG00000017718	Afmid	286	257	229	195	201	156	213	197
ENSMUSG00000017720	Trp53tg5	0	1	0	0	0	0	0	1
ENSMUSG00000017721	Pigt	3798	3783	4013	3040	2282	2044	2706	2540
ENSMUSG00000017723	Wfdc2	0	0	0	0	0	0	0	0
ENSMUSG00000017724	Etv4	2779	2698	3598	3161	450	392	671	723
ENSMUSG00000017733	Eppin	0	0	0	0	0	0	0	0
ENSMUSG00000017734	Dbndd2	1632	1682	1423	1202	518	498	585	555
ENSMUSG00000017737	Mmp9	1	1	2	1	1	3	4	1
ENSMUSG00000017740	Slc12a5	6	4	9	0	4	8	3	6
ENSMUSG00000017747	Ghdc	551	559	397	310	823	673	634	692
ENSMUSG00000017754	Pltp	2899	2577	1269	883	4134	3439	3315	2824
ENSMUSG00000017756	Slc12a7	2864	2625	2994	1922	3610	3040	3009	2762
ENSMUSG00000017760	Ctsa	10557	9855	8794	4074	10155	8239	8088	6903
ENSMUSG00000017764	Zswim1	477	452	603	376	402	348	372	367
ENSMUSG00000017765	Slc12a4	3233	2958	3469	2898	3374	3034	3663	3656
ENSMUSG00000017767	Spata25	7	4	12	3	41	28	15	17
ENSMUSG00000017774	Myo1c	19780	18886	25382	15825	20565	17496	17164	16300
ENSMUSG00000017776	Crk	10079	9822	12345	8967	7864	6759	7169	6723
ENSMUSG00000017778	Cox7c	1065	1102	1330	1044	1264	1304	1288	1243
ENSMUSG00000017781	Pitpna	9399	9386	10738	8182	6550	6128	6617	6623
ENSMUSG00000017801	Mlx	952	1005	1232	790	902	748	781	744
ENSMUSG00000017802	Retreg3	1899	1861	1938	1566	2027	1875	2265	2249
ENSMUSG00000017817	Jph2	3389	3096	5414	1813	18085	16536	17740	18059
ENSMUSG00000017830	Dhx58	19	24	48	34	13	2	17	17
ENSMUSG00000017831	Rab5a	2783	2671	2553	2084	3629	3455	3083	3243
ENSMUSG00000017832	Hspb9	0	1	0	0	0	0	0	0
ENSMUSG00000017837	Nkiras2	1254	1247	1264	936	2289	2104	2183	2158
ENSMUSG00000017843	Ppp2r5c	4714	4813	5267	3888	4975	4200	4661	4408
ENSMUSG00000017858	Ift52	1053	1027	896	763	818	737	905	874
ENSMUSG00000017861	Mybl2	883	783	1754	1532	60	36	171	175
ENSMUSG00000017868	Sgk2	1	3	3	4	0	0	1	1
ENSMUSG00000017897	Eya2	31	32	22	6	2	0	1	5
ENSMUSG00000017922	Prl3c1	0	0	0	0	0	0	0	0
ENSMUSG00000017929	B4galt5	6759	6363	5254	3654	5347	4659	3190	2971
ENSMUSG00000017943	Gdap1l1	0	5	6	5	4	4	1	4
ENSMUSG00000017950	Hnf4a	0	0	0	0	0	0	1	1
ENSMUSG00000017969	Ptgis	2206	2213	1085	1014	4121	3994	3832	3440
ENSMUSG00000017978	Cadps2	0	0	0	0	0	0	0	0
ENSMUSG00000017999	Ddx27	3875	3662	5763	4822	3120	2752	2593	2422
ENSMUSG00000018001	Cyth3	4926	4377	3343	2694	3156	2807	2896	2779
ENSMUSG00000018008	Cyth4	2	0	2	1	0	0	1	0
ENSMUSG00000018012	Rac3	131	111	77	71	64	67	81	75
ENSMUSG00000018040	Rrp7a	3599	3565	5193	3795	2727	2533	2625	2609
ENSMUSG00000018042	Cyb5r3	21120	20169	15741	11232	19741	17612	19960	20026
ENSMUSG00000018068	Ints2	1916	1818	2629	1802	1329	1104	1340	1219
ENSMUSG00000018076	Med13l	2730	2523	2732	1714	3137	2640	2292	2005
ENSMUSG00000018102	H2bc4	415	468	411	237	1309	1182	909	787
ENSMUSG00000018126	Baiap2l2	0	6	6	1	10	13	5	10
ENSMUSG00000018143	Mafk	980	961	1722	881	1397	1297	1653	1668
ENSMUSG00000018160	Med1	4403	4088	5564	3909	4223	3682	3587	3351
ENSMUSG00000018166	Erbb3	371	347	182	125	9022	7707	7524	7649
ENSMUSG00000018167	Stard3	890	860	772	635	795	650	713	675
ENSMUSG00000018168	Ikzf3	0	0	0	0	0	0	0	0
ENSMUSG00000018169	Mfng	0	0	0	3	2	1	3	2
ENSMUSG00000018171	Vmp1	5054	4981	4983	4034	4260	3426	3906	4001
ENSMUSG00000018189	Uchl5	1425	1430	2435	2055	1015	967	918	908
ENSMUSG00000018196	Glrx2	660	636	711	580	822	704	804	749
ENSMUSG00000018199	Ro60	6008	5815	5441	3177	4041	3721	3038	2705
ENSMUSG00000018209	Stk4	2183	2271	2986	2040	2316	1995	2280	2085
ENSMUSG00000018211	Wfdc15b	0	0	0	0	0	0	0	0
ENSMUSG00000018217	Pmp22	2946	2885	2227	1521	3674	3246	2434	2162
ENSMUSG00000018238	Gdf9	11	13	4	3	46	45	35	32
ENSMUSG00000018239	Zcchc10	377	411	617	442	396	396	289	288
ENSMUSG00000018259	Prl8a2	0	0	0	0	0	0	0	0
ENSMUSG00000018263	Tbx5	0	1	0	0	0	0	0	0
ENSMUSG00000018286	Psmb6	3871	3880	5497	4309	3874	3534	4380	4262
ENSMUSG00000018287	Spag7	1948	2038	1993	1671	1715	1614	1739	1670
ENSMUSG00000018293	Pfn1	21508	22818	29277	26128	13837	13044	17358	17186
ENSMUSG00000018322	Tomm34	964	947	1234	878	1254	995	927	917
ENSMUSG00000018326	Ywhab	12503	12212	14410	10953	9183	8257	9382	8517
ENSMUSG00000018334	Ksr1	521	505	551	309	828	696	786	896
ENSMUSG00000018339	Gpx3	750	598	320	293	467	368	1026	1427
ENSMUSG00000018340	Anxa6	29653	27822	22954	21086	29052	25252	33902	32740
ENSMUSG00000018341	Il12rb2	1	2	0	0	0	0	0	3
ENSMUSG00000018347	Zkscan6	495	431	407	258	564	489	436	404
ENSMUSG00000018362	Kpna2	3837	3721	5776	4787	1057	977	1538	1494
ENSMUSG00000018363	Smurf2	3800	3524	4733	3090	2934	2423	2636	2490
ENSMUSG00000018372	Cep95	511	434	532	327	473	331	376	337
ENSMUSG00000018377	Vezf1	4038	3974	3759	2942	4064	3456	2989	2737
ENSMUSG00000018378	Cuedc1	2342	2040	1548	1232	3364	2860	2802	3027
ENSMUSG00000018379	Srsf1	10570	10538	15990	14123	5685	4590	7148	7106
ENSMUSG00000018381	Abi3	18	8	7	8	33	25	38	43
ENSMUSG00000018387	Shroom1	158	138	212	137	105	84	91	107
ENSMUSG00000018395	Kif3a	2378	2245	2143	1604	2668	2281	2411	2405
ENSMUSG00000018398	Septin8	6273	6039	6361	4608	5744	4601	4703	4294
ENSMUSG00000018401	Mtmr4	3828	3795	4957	3376	1648	1303	1646	1357
ENSMUSG00000018405	Mrm1	548	492	617	331	383	303	302	230
ENSMUSG00000018411	Mapt	110	57	31	31	676	555	478	517
ENSMUSG00000018412	Kansl1	2911	2688	3137	2406	3435	2585	2567	2351
ENSMUSG00000018415	Gid4	1396	1348	1518	1015	1339	1250	1463	1358
ENSMUSG00000018417	Myo1b	1793	1654	1650	1530	648	582	1160	1065
ENSMUSG00000018425	Dhx40	1772	1753	1880	1389	1429	1411	1623	1526
ENSMUSG00000018427	Ypel2	406	379	116	86	580	454	370	285
ENSMUSG00000018428	Akap1	2411	2399	3592	2565	3342	2946	2588	2533
ENSMUSG00000018433	Nol11	2181	2152	3355	2651	2085	1835	1880	1657
ENSMUSG00000018442	Derl2	2107	2139	2249	1837	1918	1683	1813	1791
ENSMUSG00000018446	C1qbp	4613	4641	8001	5961	3890	3449	3555	3353
ENSMUSG00000018449	Rpain	291	257	233	250	257	216	225	260
ENSMUSG00000018451	6330403K07Rik	0	0	0	0	0	0	0	0
ENSMUSG00000018459	Slc13a3	0	0	0	0	0	0	0	2
ENSMUSG00000018470	Kcnab3	153	170	218	158	93	78	97	97
ENSMUSG00000018474	Chd3	14008	12769	10468	9387	16640	14158	18631	17780
ENSMUSG00000018476	Kdm6b	3090	2862	2560	2241	4431	3490	3315	3298
ENSMUSG00000018479	1700125H20Rik	1	0	0	2	3	1	0	0
ENSMUSG00000018481	Appbp2	3522	3429	4072	3043	3585	3310	2867	2789
ENSMUSG00000018486	Wnt9b	0	0	0	0	0	0	0	0
ENSMUSG00000018500	Adora2b	650	661	219	107	865	792	470	461
ENSMUSG00000018501	Ncor1	9480	8664	9249	6200	9583	8539	8027	7349
ENSMUSG00000018507	Trpv2	418	382	339	310	265	213	259	227
ENSMUSG00000018509	Cenpv	233	286	365	258	165	173	120	137
ENSMUSG00000018537	Pcgf2	1185	1118	1458	1032	859	651	733	771
ENSMUSG00000018541	Cwc25	933	953	1167	817	1127	1024	971	1004
ENSMUSG00000018543	1700001P01Rik	1	6	4	9	3	4	3	7
ENSMUSG00000018547	Pip4k2b	3221	3062	4332	3043	3030	2645	3246	3073
ENSMUSG00000018548	Trim37	3180	3039	3971	2985	1623	1460	2147	1813
ENSMUSG00000018554	Ybx2	0	0	0	1	2	0	1	0
ENSMUSG00000018559	Ctdnep1	4185	4170	4822	3906	3634	2876	3219	3119
ENSMUSG00000018565	Elp5	2055	2045	2732	2017	1803	1649	1746	1607
ENSMUSG00000018566	Slc2a4	10	7	5	6	161	162	147	169
ENSMUSG00000018567	Gabarap	10343	10260	8334	5574	9109	8146	8868	8113
ENSMUSG00000018569	Cldn7	0	0	0	0	0	0	1	0
ENSMUSG00000018570	2810408A11Rik	97	83	62	98	49	41	85	86
ENSMUSG00000018572	Phf23	3754	3492	4097	3077	2329	2064	2151	2042
ENSMUSG00000018574	Acadvl	3520	3302	3218	2605	3847	3445	4030	3892
ENSMUSG00000018581	Dnah11	1	0	3	1	0	0	1	2
ENSMUSG00000018583	G3bp1	8592	8696	13990	10812	6220	5548	6487	6329
ENSMUSG00000018585	Atox1	1084	1157	1477	1044	751	721	841	757
ENSMUSG00000018589	Glra2	0	0	0	0	1	0	0	0
ENSMUSG00000018593	Sparc	64570	60793	53722	39971	54334	49108	86629	81375
ENSMUSG00000018595	Glra4	0	0	0	0	0	0	0	0
ENSMUSG00000018599	Mief2	438	456	405	328	1802	1592	1460	1506
ENSMUSG00000018604	Tbx3	612	601	643	459	820	572	415	381
ENSMUSG00000018620	Mmp20	0	0	0	0	0	0	0	0
ENSMUSG00000018623	Mmp7	0	0	0	0	0	0	0	0
ENSMUSG00000018634	Crhr1	0	0	1	1	0	0	0	0
ENSMUSG00000018648	Dusp14	597	662	915	565	728	666	771	746
ENSMUSG00000018651	Tada2a	858	865	1145	866	764	622	656	671
ENSMUSG00000018654	Ikzf1	13	12	13	5	0	1	3	1
ENSMUSG00000018656	Tcaf3	0	0	0	1	0	0	1	1
ENSMUSG00000018659	Pnpo	282	261	333	215	308	272	272	338
ENSMUSG00000018661	Cog1	1574	1574	1626	1230	1799	1402	1454	1337
ENSMUSG00000018666	Cbx1	3580	3355	4609	3581	2893	2430	3246	3373
ENSMUSG00000018669	Cdk5rap3	1640	1620	1166	1164	1601	1442	1920	1947
ENSMUSG00000018672	Copz2	1161	1025	721	446	1466	1312	1446	1496
ENSMUSG00000018677	Slc25a39	3649	3836	4990	3591	3063	2814	2921	2751
ENSMUSG00000018678	Sp2	714	819	926	843	662	532	600	592
ENSMUSG00000018697	Aatf	1947	1794	2710	2372	1589	1512	1443	1410
ENSMUSG00000018698	Lhx1	0	0	0	0	0	0	0	0
ENSMUSG00000018707	Dync1h1	30714	26741	32149	14211	25176	26086	21690	17411
ENSMUSG00000018727	Cpsf4l	0	0	1	1	0	0	0	0
ENSMUSG00000018733	Pex12	337	357	445	260	534	449	470	416
ENSMUSG00000018736	Ndel1	3675	3431	3562	2542	3331	3014	2651	2577
ENSMUSG00000018740	Slc25a35	83	83	42	28	93	73	97	66
ENSMUSG00000018750	Zbtb4	2420	2235	1386	773	2585	2139	2102	2015
ENSMUSG00000018761	Mpdu1	948	925	1096	977	557	500	572	540
ENSMUSG00000018765	Fxr2	5660	5647	6549	4705	7293	6406	5973	6046
ENSMUSG00000018770	Atp5g3	8537	9159	11399	9491	10656	9948	9837	9406
ENSMUSG00000018774	Cd68	148	127	227	66	129	81	54	41
ENSMUSG00000018776	Slc35g3	0	1	0	0	0	0	1	1
ENSMUSG00000018796	Acsl1	788	806	737	605	1820	1648	1305	1347
ENSMUSG00000018800	Abca5	1804	1711	1347	967	2951	2660	2018	1931
ENSMUSG00000018809	Smyd4	1795	1832	2264	1212	746	668	779	665
ENSMUSG00000018819	Lsp1	2875	2418	1811	1901	3790	3371	5184	5778
ENSMUSG00000018820	Zfyve27	1098	1024	1012	854	1401	1155	1162	1264
ENSMUSG00000018821	Avpi1	1330	1347	2310	1203	1117	1135	1334	1349
ENSMUSG00000018822	Sfrp5	0	0	0	0	0	0	0	0
ENSMUSG00000018830	Myh11	2	1	9	1	9	7	2	8
ENSMUSG00000018841	Rad51d	549	569	660	536	505	504	597	566
ENSMUSG00000018844	Fndc8	0	0	0	0	0	0	0	0
ENSMUSG00000018845	Unc45b	60	50	5	2	4609	4152	5697	6124
ENSMUSG00000018846	Pank3	7012	6747	6577	5118	6534	5432	5959	5288
ENSMUSG00000018848	Rars	5207	5246	9071	6306	5475	4923	4875	4635
[truncated: 29,011 more rows]

## Sheet: fig4f
		Distance from pq (um)	major axis (um)	minor axis (um)
		7.6	41.3	3.95	10.4557
		7.6	66.2	5.7	11.614
		8	18.2	2.64	6.89394
		27.9	26.5	7.38	3.59079
		66.3	12.5	7.4	1.68919
		87.9	8.63	7.59	1.13702
		76.9	8.71	4.71	1.84926
		11.8	54.8	5.52	9.92754
		11.8	38.2	4.67	8.17987
		9.79	29.6	5.02	5.89641
		9.79	20.34	4.1	4.96098
		10.8	24.1	4.71	5.11677
		28	10.8	5.44	1.98529
		17.3	40.3	3.48	11.5805
		10.7	26.5	2.52	10.5159
		8.28	21.4	5.07	4.22091
		12.1	44.7	2.41	18.5477
		60.1	6.36	4.74	1.34177
		60.1	4.68	4.64	1.00862
		42.5	11.8	7.45	1.58389
		47.2	10.2	4.61	2.21258
		7.59	28.7	3.68	7.79891
		11.6	19.8	5.66	3.49823
		7.41	53.4	3.99	13.3835
		40.7	9.02	7.39	1.22057
		22.9	12.7	4.02	3.1592
		41	8.23	7.72	1.06606
		37.6	8.08	6.28	1.28662
		15.7	61.9	4.7	13.1702
		11.8	40.3	3.93	10.2545
		54.3	10.2	5.56	1.83453
		41.3	11.4	5.24	2.17557
		19.6	30	4.23	7.0922

[truncated: 13 more sheets: fig4h, fig6c_divisionangle, fig6e_g, fig6j_k_tension_width, fig6m_through_p_angle, fig7f, fig8b, fig8c, suppFig5, SuppFig6, SupFig7, SupFig10, suppFig15]
